# Supplementary material for: Machine learning based modeling of households: A regionalized bottom‐up approach to investigate consumption‐induced environmental impacts
Source: J Ind Ecol. 2019 Nov 24;24(3):639–52. doi: 10.1111/jiec.12969 (PMC13061828; doi:10.1111/jiec.12969)
Supplement: Supplementary file 2 — Supporting Information S2: This supporting information provides: 1) Details on the per‐capita carbon footprints and footprint compositions of all Swiss municipalities; 2) Data plotted in Figure 2 of the main text; 3) Data plotted in Figure 3 of the main text; 4) Data plotted in Figure 4 of the main text; 5) Data of the large tables presented in supporting information S1. (XLSX 9.03 MB) [file 44498_2020_2403015_MOESM2_ESM.xlsx]

## Sheet: Cover
2019 Journal of Industrial Ecology – www.wileyonlinelibrary.com/journal/jie
SUPPORTING INFORMATION FOR:
Froemelt, A., Buffat, R. & Hellweg, S. (2019.) Machine Learning Based Modeling of Households: A Regionalized Bottom-Up Approach to Investigate Consumption-Induced Environmental Impacts. Journal of Industrial Ecology.
This supporting information provides: 1) Details on the per-capita carbon footprints and footprint compositions of all Swiss municipalities; 2) Data plotted in Figure 2 of the main text; 3) Data plotted in Figure 3 of the main text; 4) Data plotted in Figure 4 of the main text; 5) Data of the large tables presented in supporting information S1.
1) Details on the per-capita carbon footprints and footprint compositions of all Swiss municipalities
2) Data plotted in Figure 2 of the main text
3) Data plotted in Figure 3 of the main text
4) Data plotted in Figure 4 of the main text
5) Data of large tables presented in the Word-file of the supporting information
Part 1
Part 2

## Sheet: AverageMunicipalCarbonFootprint
Name	Total-impacts (kgCO2-eq/a/cap)	Food-impacts (kgCO2-eq/a/cap)	Restaurant&Hotels-impacts (kgCO2-eq/a/cap)	Clothing-impacts (kgCO2-eq/a/cap)	Furnishings-impacts (kgCO2-eq/a/cap)	Health-impacts (kgCO2-eq/a/cap)	Communication-impacts (kgCO2-eq/a/cap)	Recreation-impacts (kgCO2-eq/a/cap)	Education-impacts (kgCO2-eq/a/cap)	Others-impacts (kgCO2-eq/a/cap)	Transport-impacts (kgCO2-eq/a/cap)	Housing-impacts (kgCO2-eq/a/cap)	Cluster
Aeugst am Albis	10135.9	1325.76	534.122	334.453	689.538	305.371	134.809	873.733	28.9476	499.649	3067.37	2342.1	MH
Affoltern am Albis	9310.63	1318.47	532.383	330.558	675.985	302.415	139.466	853.808	26.8249	496.236	2290.37	2344.11	LM
Bonstetten	9952.93	1336.76	532.311	333.8	687.808	299.744	137.837	869.248	26.6397	501.658	3002.53	2224.59	MH
Hausen am Albis	10781.9	1342.16	533.59	333.551	693.319	308.29	136.423	872.781	26.6921	505.307	3282.2	2747.57	MH
Hedingen	9571.85	1322.9	520.571	326.156	667.481	292.011	135.526	850.651	25.8999	483.495	2701.53	2245.63	LM
Kappel am Albis	9703.78	1325.42	523.543	327.239	676.305	296.572	135.002	856.025	26.674	492.794	2611.67	2432.53	LM
Knonau	9259.17	1317.53	512.102	323.49	675.657	297.353	131.522	845.97	24.2738	489.987	2601.88	2039.41	LM
Maschwanden	9427.26	1295.19	517.348	326.499	659.715	288.372	133.852	838.884	25.7173	485.855	2560.43	2295.4	LM
Mettmenstetten	9520.54	1342.01	527.683	333.067	690.59	298.843	136.359	865.413	27.6183	499.286	2593.44	2206.24	LM
Obfelden	9699.69	1338.27	523.141	330.232	680.201	296.164	136.254	857.717	26.0912	493.485	2643.49	2374.65	LM
Ottenbach	10538.6	1361.19	548.99	342.99	718.126	310.529	139.165	900.1	29.0799	513.619	3312.49	2362.37	MH
Rifferswil	10919.7	1327.67	517.748	330.932	693.17	296.085	130.35	867.619	28.5509	498.934	3663.92	2564.77	MH
Stallikon	9623.79	1365.4	541.368	340.043	704.001	307.731	140.208	883.287	27.7571	511.323	2201.59	2601.08	LM
Wettswil am Albis	10156.2	1373.15	527.832	332.441	701.334	313.222	135.595	873.592	26.1117	503.148	2863.63	2506.18	MH
Adlikon	9794.21	1296.6	522.589	324.544	682.004	294.873	131.338	858.226	26.5433	486.844	2373.3	2797.34	MH
Benken (ZH)	10442.4	1379.13	574.22	355.995	745.651	312.645	143.833	925.838	32.6659	531.564	2371.27	3069.62	MH
Berg am Irchel	11336.4	1412.03	580.298	367.031	774.7	332.096	144.894	958.873	36.904	554.183	2847.03	3328.36	HI
Buch am Irchel	10129.4	1320.34	503.408	325.042	671.218	280.487	129.886	839.476	26.4261	485.411	3186.39	2361.34	MH
Dachsen	9437.49	1337.97	508.742	323.368	671.862	296.228	131.573	848.02	26.9829	483.624	2243.17	2565.95	LM
Dorf	10594	1356.89	515.263	327.37	692.143	307.501	131.542	882.405	30.2121	494.322	3292.76	2563.62	MH
Feuerthalen	9324.81	1350.15	554.978	342.184	698.327	312.21	144.226	880.431	27.4823	515.951	1763.06	2735.82	LM
Flaach	10231.7	1329.76	529.704	332.914	690.369	301.142	136.359	862.701	26.8362	503.849	2766.6	2751.44	MH
Flurlingen	9720.5	1372.08	550.552	344.615	717.405	316.37	139.676	905.961	32.4558	518.7	1859.35	2963.34	LM
Andelfingen	9444.83	1306.37	516.26	324.047	669.839	295.95	134.241	839.065	24.5069	489.464	2319.48	2525.61	LM
Henggart	9804.97	1324.7	522.738	328.946	683.307	301.881	132.225	861.67	27.963	491.88	2875.49	2254.16	MH
Humlikon	10955.1	1356.27	521.661	338.505	715.865	304.107	128.624	878.85	32.7649	517.062	3203.57	2957.78	MH
Kleinandelfingen	10008.8	1363.66	546.606	343.797	717.404	314.662	138.865	891.506	26.6853	518.794	2513.17	2633.68	MH
Laufen-Uhwiesen	10598.6	1389.09	542.079	341.596	719.35	325.602	137.612	901.595	27.9413	522.62	2696.91	2994.22	MH
Marthalen	10332.1	1351.69	538.773	335.517	697.44	308.611	138.63	878.524	26.5766	505.447	2756.39	2794.54	MH
Oberstammheim	10992.3	1393.07	557.179	347.874	721.559	313.486	142.209	911.919	29.3856	515.907	2784.86	3274.89	MH
Ossingen	10879	1351.84	537.32	336.107	698.033	308.219	137.414	881.087	26.7079	505.206	2982.77	3114.34	MH
Rheinau	11110.2	1394.14	567.928	351.835	734.678	325.614	143.233	920.557	30.7951	530.237	2956.79	3154.34	MH
Thalheim an der Thur	10504.6	1372.76	546.045	344.147	724.215	309.357	137.119	902.354	33.7364	517.374	3275.12	2342.37	MH
Trüllikon	10454.5	1387.28	552.796	339.653	718.407	318.484	138.813	897.94	27.2243	507.689	2307.43	3258.74	MH
Truttikon	10067.9	1318.63	505.847	326.332	682.231	283.597	125.933	859.153	23.7083	491.471	2765.18	2685.84	MH
Unterstammheim	11430.3	1280.36	499.584	313.293	653.997	291.751	127.214	822.397	29.1623	465.062	3326.37	3621.1	HI
Volken	10243.2	1371.56	534.886	337.955	682.563	296.319	138.76	873.874	32.3586	490.851	2560.13	2923.91	MH
Waltalingen	10351.9	1284.86	502.598	316.747	662.804	296.067	128.415	833.923	26.99	476.775	3055.62	2767.05	MH
Bachenbülach	9363.87	1358.67	532.645	334.698	691.268	303.581	139.874	869.646	26.5567	501.563	2576.22	2029.15	LM
Bassersdorf	8834.57	1298.77	528.527	329.088	671.65	290.331	138.072	851.595	26.3468	492.87	2082.41	2124.91	LM
Bülach	9240.7	1340.75	545.715	339.22	690.016	303.114	143.86	870.656	26.8164	508.525	2390.36	2081.67	LM
Dietlikon	8794.45	1372.05	543.595	338.682	700.394	318.735	142.054	875.137	24.3671	515.505	1750	2213.93	LM
Eglisau	9667.41	1324.1	521.071	328.496	678.921	292.707	135.524	852.381	27.1195	491.765	2947.37	2067.95	LM
Embrach	9316.44	1306.38	518.238	324.515	666.638	292.869	135.55	839.284	25.8962	486.787	2571.24	2149.04	LM
Freienstein-Teufen	10047.8	1344.27	537.743	337.402	699.006	301.04	136.878	876.555	28.9118	504.668	2976.5	2304.85	MH
Glattfelden	10652.9	1352.75	538.069	337.245	685.758	296.139	140.232	872.362	26.795	500.983	3567.99	2334.62	MH
Hochfelden	9696.06	1316.24	519.628	327.987	683.711	290.884	133.522	852.434	27.5532	491.237	2973.01	2079.85	LM
Höri	9094.77	1288.5	497.148	316.071	647.939	281.7	131.576	814.916	25.0771	471.617	2525.01	2095.22	LM
Hüntwangen	11702.8	1287.85	519.112	325.733	677.156	296.596	133.298	846.128	27.2614	488.531	4481.69	2619.44	HI
Kloten	9098.96	1362.47	564.913	346.582	701.724	312.95	148.679	889.365	27.0333	519.718	1983.37	2242.15	LM
Lufingen	9649.53	1337.36	512.61	325.305	675.336	286.533	132.55	845.446	24.6876	484.953	2871.97	2152.77	LM
Nürensdorf	9975.53	1407.77	558.453	349.422	726.883	325.457	143.466	910.865	29.4075	525.618	2651.63	2346.56	MH
Oberembrach	9990.95	1381.06	577.437	358.26	726.135	310.027	147.203	920.704	32.4048	531.919	2255.86	2749.95	MH
Opfikon	8301.46	1296.62	543.522	334.493	666.1	293.07	145.853	848.395	26.4123	499.924	1722.22	1924.85	LO
Rafz	9800.55	1342.09	528.394	332.822	689.215	298.98	136.418	863.929	27.8745	496.653	2705.39	2378.79	MH
Rorbas	10056.6	1277.81	522.008	328.127	666.583	278.606	136.121	834.908	29.8084	482.665	3139.28	2360.68	MH
Wallisellen	8809.29	1354.6	561.773	345.846	702.43	311.232	147.287	886.367	26.8626	519.255	1742.71	2210.92	LM
Wasterkingen	11893.5	1451.95	583.625	370.111	778.773	324.501	145.855	967.726	30.5209	560.94	4358.14	2321.33	HI
Wil (ZH)	11039	1402.52	558.115	352.049	733.133	320.818	140.306	916.723	29.951	531.24	3215.55	2838.61	MH
Winkel	9821.17	1376.48	561.723	347.334	721.356	317.228	144.563	903.288	28.085	522.011	2687.16	2211.94	MH
Bachs	9801.12	1251.89	493.271	311.12	647.401	279.815	127.446	810.703	21.6697	475.138	2504.79	2877.87	MH
Boppelsen	10734.7	1367.87	534.678	336.192	709.308	312.445	135.498	888.555	27.7848	509.007	3411.7	2501.66	MH
Buchs (ZH)	9399.11	1308.7	544.304	337.979	685.459	289.262	141.416	868.372	29.134	500.035	2749.41	1945.03	LM
Dällikon	9195.06	1333.96	539.513	337.512	694.221	300.404	141.903	867.843	27.0512	504.074	2379.75	2068.83	LM
Dänikon	9335.99	1301.6	513.365	325.579	661.609	283.168	134.64	835.223	25.8092	483.396	2649.39	2122.21	LM
Dielsdorf	9175.71	1338.91	547.738	340.314	693.045	298.955	143.971	872.116	27.1911	506.301	2239.85	2167.32	LM
Hüttikon	9375.89	1296.47	517.899	325.616	674.965	294.293	134.085	833.104	25.0753	493.493	2495.22	2285.68	LM
Neerach	9995.9	1406.03	586.185	358.527	747.847	327.297	147.991	944.92	29.617	539.859	2544.05	2363.58	MH
Niederglatt	9357.47	1341.83	532.903	334.047	678.15	298.61	140.635	857.662	27.4929	497.536	2409.75	2238.85	LM
Niederhasli	9137.47	1319.98	526.957	330.408	673.25	291.821	138.647	850.602	26.8571	492.427	2272.59	2213.94	LM
Niederweningen	9582.56	1312.6	524.508	330.646	682.22	289.033	133.972	856.474	29.2282	488.528	2781.48	2153.87	LM
Oberglatt	8726.44	1283.21	534.203	331.533	663.867	281.35	142.741	844.809	26.4049	493.394	2187.56	1937.37	LM
Oberweningen	9686.54	1336.36	532.544	332.964	689.691	293.28	137.454	861.892	28.8162	497.754	2770.75	2205.03	LM
Otelfingen	8837.78	1300.58	504.056	319.562	662.244	290.589	131.882	828.316	26.8588	483.05	2169.96	2120.67	LM
Regensberg	10650.2	1449.44	582.273	362.297	748.815	336.949	150.636	922.557	25.2793	548.82	2427.36	3095.77	MH
Regensdorf	8881.59	1323.76	531.674	330.831	673.042	297.567	141.236	846.5	25.9339	495.968	2178.6	2036.48	LM
Rümlang	8964.71	1322.97	538.556	332.783	676.995	300.119	141.467	854.303	25.8072	499.117	2162.5	2110.11	LM
Schleinikon	10236.1	1343.5	528.905	338.213	686.179	292.657	139.283	875.215	34.6895	501.345	2786.02	2710.12	MH
Schöfflisdorf	9905.66	1381.8	537.935	339.011	712.872	317.967	137.606	891.668	25.8866	512.775	2357.49	2690.64	MH
Stadel	10608.2	1342.66	545.329	340.927	703.948	303.455	140.397	883.823	29.7727	514.182	2951.52	2852.14	MH
Steinmaur	9629.07	1373.78	566.274	349.014	716.9	320.294	146.917	904.751	28.6014	522.058	2398.28	2302.2	LM
Weiach	11432.8	1336.36	542.62	337.461	698.128	300.586	138.936	878.62	29.1783	506.798	3847.78	2816.31	HI
Bäretswil	10169.8	1336.85	529.875	332.688	692.037	303.728	136.466	865.764	28.186	502.492	2910.56	2531.19	MH
Bubikon	9573.04	1325.2	510.479	321.03	668.355	296.683	132.154	840.344	24.253	482.23	2656.45	2315.87	LM
Dürnten	9531.3	1312.68	514.691	324.358	667.057	292.795	133.257	843.223	25.6255	483.593	2526.99	2407.03	LM
Fischenthal	9789.2	1281.99	512.591	325.85	674.669	283.097	130.362	848.838	28.9129	485.204	3109.42	2108.28	MH
Gossau (ZH)	9695.89	1350.08	528.72	332.012	686.927	305.184	137.159	863.77	26.3138	500.281	2640.31	2325.14	LM
Grüningen	9931.24	1342.55	535.904	334.962	689.665	303.379	139.553	866.422	26.6536	503.083	2735.27	2453.79	MH
Hinwil	9352.43	1359.55	531.857	332.942	688.766	311.282	138.765	865.361	26.0148	502.265	2170.69	2424.94	LM
Rüti (ZH)	9560.99	1349.23	540.607	336.508	690.275	307.268	141.325	871.225	27.2581	504.845	2357.68	2434.77	LM
Seegräben	9916.55	1307.92	527.149	329.833	683.032	293.353	134.608	850.368	27.073	499.351	2753.48	2510.38	MH
Wald (ZH)	10152.5	1360.35	538.97	337.896	695.608	309.311	141.036	873.824	26.2282	509.244	2607.48	2752.55	MH
Wetzikon (ZH)	9038.38	1325.44	539.854	334.787	681.314	301.24	142.248	859.233	26.3472	503.062	2236.37	2088.48	LM
Adliswil	9207.01	1357.95	553.659	343.01	699.044	314.182	146.252	882.532	26.5472	518.789	2211.33	2153.72	LM
Hirzel	9941.16	1335.05	510.171	325.347	678.804	302.422	131.616	855.72	29.1339	491.612	2924.09	2357.19	MH
Horgen	9758.13	1349.32	541.953	337.71	690.394	308.42	142.514	868.045	27.1988	508.209	2722.34	2262.02	LM
Hütten	10330.3	1305.19	494.733	317.076	653.037	283.29	129.515	831.235	27.8027	470.979	3315.9	2501.57	MH
Kilchberg (ZH)	9866.06	1408.44	571.951	355.263	719.058	327.458	150.529	910.428	28.8958	534.553	2074.03	2785.46	MH
Langnau am Albis	9512.04	1367.95	536.108	336.707	696.153	318.037	141.115	870.882	25.5579	512.464	2281.26	2425.8	LM
Oberrieden	9714.49	1411.14	549.429	342.472	707.057	329.6	144.489	894.285	26.4841	517.756	2245.69	2546.09	LM
Richterswil	9842.5	1347.58	540.159	336.856	692.705	307.351	140.759	872.883	27.2615	507.907	2729.91	2339.12	MH
Rüschlikon	9749.26	1339.63	535.094	334.826	687.804	310.28	139.74	857.573	27.1476	509.016	2258.95	2749.2	LM
Schönenberg (ZH)	10902.5	1351.99	540.346	338.299	712.754	316.495	136.255	895.636	31.623	510.912	3347.3	2720.84	MH
Thalwil	9481.11	1385.45	567.554	350.258	712.184	319.918	148.789	900.055	26.4072	527.087	2242.81	2300.6	LM
Wädenswil	10083.4	1365.16	554.904	343.003	704.194	316.738	144.02	889.836	27.4868	516.295	2975.12	2246.6	MH
Erlenbach (ZH)	9930.45	1350.34	534.769	334.235	685.923	313.883	139.279	868.808	25.9924	506.601	2249.7	2920.92	MH
Herrliberg	10165.9	1349.96	530.901	332.574	688.254	312.656	137.79	865.607	27.7666	500.933	2581.53	2837.98	MH
Hombrechtikon	9540.77	1356.57	530.41	333.52	694.155	308.054	138.899	865.22	26.9482	502.886	2510.68	2273.43	LM
Küsnacht (ZH)	10072.5	1390.56	546.421	341.658	702.385	327.562	143.283	884.407	26.8021	519.989	2046.93	3142.53	MH
Männedorf	9706.31	1379.4	541.261	338.841	694.627	315.849	141.853	878.18	26.0337	512.771	2600.31	2277.18	LM
Meilen	9671.91	1374.98	545.94	340.103	702.238	319.168	141.834	881.448	27.6135	514.109	2287.58	2536.9	LM
Oetwil am See	9561.48	1334.69	534.715	335.212	684.176	295.642	141.438	865.261	28.9576	498.064	2610.03	2233.29	LM
Stäfa	10323.3	1411.57	561.377	348.219	722.92	329.502	145.259	910.83	27.0725	525.61	2837.52	2503.41	MH
Uetikon am See	10066.2	1363.63	536.487	337.25	695.969	310.576	139.661	875.599	27.353	509.806	2880.26	2389.59	MH
Zumikon	9742.94	1321.92	501.133	316.028	654.366	312.722	131.483	818.457	22.4328	484.378	2168.95	3011.07	LM
Zollikon	9574.25	1404.86	551.413	344.684	707.178	330.465	144.852	886.692	25.2915	526.704	1674.73	2977.38	LM
Bauma	10379.3	1347.32	528.463	333.406	689.08	300.364	137.153	866.153	28.2677	501.11	2960.62	2687.38	MH
Fehraltorf	8739.09	1323.42	528.538	330.841	678.39	292.464	138.358	853.771	25.9126	495.115	1998.61	2073.66	LM
Hittnau	10039.5	1312.18	526.329	327.762	674.109	295.577	133.644	856.331	26.1733	489.494	2844.48	2553.42	MH
Illnau-Effretikon	9408.35	1372.13	557.961	345.447	709.81	318.058	146.822	892.345	26.9957	521.202	2155.36	2362.22	LM
Kyburg	9822.85	1352.33	568.141	353.522	737.987	300.72	143.692	922.313	33.3581	536.776	1908.88	2965.13	MH
Lindau	9437.3	1330.57	526.477	331.25	688.112	298.845	136.108	862.815	27.1272	497.752	2444.72	2293.53	LM
Pfäffikon	9609.6	1374.49	544.904	339.29	699.777	315.075	141.917	877.942	25.7107	512.446	2363.37	2414.67	LM
Russikon	9692.75	1327.99	514.84	325.696	686.941	302.728	131.303	855.082	26.4701	495.49	2534.98	2491.23	LM
Sternenberg	11766.7	1368.13	541.741	333.546	699.613	333.272	137.441	879.455	27.0743	513.142	3402.17	3531.14	HI
Weisslingen	10404	1343.12	526.183	332.217	693.722	304.638	133.371	869.722	27.9378	500	3041.33	2631.75	MH
Wila	10387.2	1357.18	553.219	344.195	719.181	314.531	141.346	898.606	28.9499	519.196	2644.33	2866.44	MH
Wildberg	9811.96	1314.16	525.859	332.36	689.989	296.803	132.515	878.491	27.4908	504.147	2508.76	2601.38	MH
Dübendorf	8817.56	1319.05	542.159	335.097	676.319	301.356	143.591	857.285	26.4711	502.216	1942.36	2171.66	LM
Egg	9860.53	1361.84	534.404	334.884	690.834	313.478	138.972	872.056	26.8534	505.409	2570.81	2510.99	MH
Fällanden	9454.6	1349.6	549.546	339.997	698.304	310.784	143.172	877.381	26.4383	511.872	2397.13	2250.37	LM
Greifensee	8938.94	1356.94	529.741	331.318	685.664	311.403	138.916	860.514	25.0166	502.619	2153.98	2042.83	LM
Maur	10002.7	1366.87	540.98	337.748	697.121	313.949	140.362	878.997	28.5331	506.948	2611.06	2580.1	MH
Mönchaltorf	9936.67	1371.78	541.04	338.064	708.822	317.582	139.859	883.689	25.4546	512.774	2940.79	2156.8	MH
Schwerzenbach	8591.68	1351.53	541.669	335.614	679.378	306.253	143.682	860.069	24.3816	502.901	1796.6	2049.6	LO
Uster	9391.06	1353.19	554.455	343.034	698.833	308.615	145.122	883.577	27.6859	512.789	2302.6	2261.17	LM
Volketswil	8703.55	1302.06	518.917	325.272	666.829	291.237	136.737	838.669	25.7979	488.38	2104.05	2005.61	LM
Wangen-Brüttisellen	8802.15	1313.98	530.626	331.772	676.38	292.416	139.428	853.483	27.7204	494.848	1993.53	2147.97	LM
Altikon	10862.3	1385	546.295	344.972	725.815	320.211	137.202	900.206	25.5141	527.542	2929.54	3019.99	MH
Brütten	10496.3	1379.85	551.068	347.414	730.104	322.415	138.691	906.687	26.8691	528.544	2936.37	2628.31	MH
Dägerlen	9661.3	1323.36	501.073	322.056	668.884	285.944	127.525	845.293	29.2708	475.794	2750.3	2331.8	LM
Dättlikon	9883.03	1332.14	509.191	322.626	669.598	286.971	131.268	845.434	26.2363	478.461	3090.72	2190.39	MH
Dinhard	10434.5	1330.43	517.99	330.873	695.429	305.999	132.325	864.425	26.1163	504.984	3137.98	2587.99	MH
Elgg	10031.5	1357.93	540.885	336.856	696.823	312.44	140.126	880.731	26.1334	508.447	2423.36	2807.81	MH
Ellikon an der Thur	10213.6	1286.18	505.623	323.614	673.242	286.49	130.316	839.507	30.728	489.762	2730.8	2917.31	MH
Elsau	9564.9	1335.19	516.383	326.124	678.127	301.741	133.642	849.368	27.1171	493.029	2362.58	2541.6	LM
Hagenbuch	9627.3	1327.04	543.391	333.157	696.639	299.728	136.732	871.897	26.3654	493.454	2504.97	2393.94	LM
Hettlingen	9339.06	1287.38	487.151	308.183	644.97	291.365	124.597	812.314	24.101	462.695	2666.28	2230.02	LM
Hofstetten (ZH)	10245.4	1298.13	498.592	318.275	663.414	282.809	125.151	837.315	25.9937	473.329	3018.11	2704.3	MH
Neftenbach	9730.13	1322.02	525.255	330.709	679.761	293.12	134.724	861.839	27.3115	496.136	2749.7	2309.56	LM
Pfungen	9501.35	1312.05	535.532	333.078	675.415	290.737	140.836	852.729	26.6267	496.795	2703.18	2134.37	LM
Rickenbach (ZH)	10115.5	1350.78	522.68	331.098	688.119	304.516	134.559	859.404	27.916	499.17	2693.54	2703.67	MH
Schlatt (ZH)	10043.7	1285.93	494.079	320.839	655.292	278.917	128.892	826.461	27.3527	483.471	3147.21	2395.26	MH
Seuzach	10127.5	1372.43	548.071	341.439	711.825	322.658	141.159	886.844	27.5567	519.818	2761.02	2494.67	MH
Turbenthal	9647.2	1315.07	510.682	322.033	671.972	295.176	133.117	839.116	27.6371	484.971	2520.63	2526.8	LM
Winterthur	9321.12	1358.54	563.124	347.122	702.016	312.097	148.082	890.837	27.5211	520.063	2088.32	2363.39	LM
Zell (ZH)	9562.27	1330.48	529.922	330.947	687.088	303.473	137.152	858.323	26.4022	498.09	2437.44	2422.96	LM
Aesch (ZH)	9934.57	1355.74	536.234	333.625	695.461	326.27	137.65	872.317	24.427	517.097	2508.19	2627.55	MH
Birmensdorf (ZH)	9694.54	1392.91	560.335	348.131	717.22	322.375	145.652	902.36	26.5468	529.1	2236.94	2512.97	LM
Dietikon	8667.85	1306.74	529.849	330.082	667.012	295.694	141.792	840.282	25.7409	496.714	2056.1	1977.84	LO
Geroldswil	9282.71	1358.88	540.56	336.316	695.952	311.289	141.684	868.487	25.9737	506.539	2128.84	2368.19	LM
Oberengstringen	9128.9	1385.51	553.579	343.158	702.157	323.417	146.656	884.933	25.4859	519.751	2007.16	2237.1	LM
Oetwil an der Limmat	9935.47	1432.02	569.43	351.625	731.643	337.78	148.317	920.44	27.7669	528.628	2394.02	2493.8	MH
Schlieren	8263.12	1287.06	526.233	326.695	655.979	288.067	142.213	827.317	25.8015	489.032	1821.2	1873.53	LO
Uitikon	10492.7	1385.29	548.256	341.203	713.17	324.816	140.206	891.601	29.4824	515.022	2356.24	3247.46	MH
Unterengstringen	9558.08	1370.95	561.745	346.398	717.951	318.716	144.52	894.999	27.8333	520.539	2136.32	2518.1	LM
Urdorf	9192	1381.87	556.352	344.655	705.836	321.273	146.056	889.233	25.4768	519.826	2091.5	2209.92	LM
Weiningen (ZH)	9069.92	1307.15	528.466	327.746	672.619	293.414	138.417	849.603	29.1965	486.097	2222.64	2214.57	LM
Zürich	9064.89	1381.73	602.109	364.249	724.189	322.546	158.409	926.464	28.4956	543.67	1577.7	2435.34	LM
Wiesendangen	9746.42	1329.76	511.34	324.08	678.647	299.32	130.414	850.013	27.8229	487.393	2631.96	2475.68	LM
Aarberg	9620.52	1432.82	517.963	327.417	686.261	316.915	140.453	869.27	25.6375	508.043	2194.13	2601.6	LM
Bargen (BE)	9665.52	1386.99	458.158	301.286	629.052	290.397	124.918	798.357	21.3867	461.493	2366.23	2827.25	LM
Grossaffoltern	10374	1419.41	500.051	318.419	672.91	313.393	133.315	852.931	25.365	491.938	2409.92	3236.39	MH
Kallnach	10014.8	1421.06	506.515	322.4	672.313	310.827	133.977	850.56	24.4216	493.103	2508.43	2771.23	MH
Kappelen	10395	1390.3	488.177	313.89	653.01	299.408	131.23	831.864	22.9442	479.311	2824.67	2960.21	MH
Lyss	9324.74	1423.17	518.063	328.427	687.141	312.497	141.106	869.562	25.9656	506.588	2228	2284.23	LM
Meikirch	10042.4	1454.56	507.705	322.36	687.917	323.312	134.932	856.99	23.151	497.642	2496.2	2737.64	MH
Radelfingen	10542.1	1421.23	523.761	331.052	701.3	321.561	139.142	880.213	27.3563	515.563	2789.74	2891.15	MH
Rapperswil (BE)	10294.2	1391.2	487.637	314.721	672.194	309.327	129.484	840.195	24.8913	486.448	2699.46	2938.59	MH
Schüpfen	9919.86	1402.61	506.201	319.514	667.984	307.164	135.299	853.09	25.7672	487.912	2572.36	2641.96	MH
Seedorf (BE)	10298.2	1462.7	515.726	328.131	696.71	320.259	137.207	882.113	26.2444	504.545	2555.86	2868.69	MH
Aarwangen	9869.8	1377.39	483.454	307.258	648.786	303.002	131.284	820.011	22.7497	476.237	2519.18	2780.45	MH
Auswil	9982.46	1351.93	495.106	311.635	656.007	309.03	130.388	830.536	21.4596	480.54	2562.4	2833.43	MH
Bannwil	10471.2	1403.06	510.136	323.049	669.335	314.133	136.171	861.813	25.4697	503.078	2402.15	3322.8	MH
Bleienbach	10845.5	1521.04	531.982	339.059	715.926	331.952	141.018	900.812	24.5412	518.264	2699.74	3121.16	MH
Busswil bei Melchnau	10196.6	1555.37	557.794	344.057	746.699	377.061	144.121	917.884	25.3287	545.873	1891.3	3091.14	MH
Gondiswil	10273.3	1418.96	499.6	320.659	669.458	319.91	129.425	861.378	25.551	494.194	2623.66	2910.46	MH
Langenthal	9509.34	1425.31	509.717	322.025	671.66	319.33	140.997	855.105	24.2847	500.547	1906.69	2833.68	LM
Lotzwil	9674.77	1392.15	486.559	311.369	648.511	305.62	133.358	827.664	25.5875	479.69	2037.59	3026.68	LM
Madiswil	9734.96	1395.42	492.648	317.36	667.262	311.248	131.676	838.78	24.2439	491.487	2225.5	2839.33	LM
Melchnau	9880.95	1379.11	489.486	311.317	657.721	306.179	131.064	825.618	24.2762	478.399	2359.9	2917.87	MH
Obersteckholz	10952.6	1381.85	479.912	311.763	663.543	309.171	125.481	828.272	22.7016	491.094	3329.81	3008.98	MH
Oeschenbach	10928.6	1453.44	539.659	339.614	734.144	341.966	134.988	925.178	32.4401	533.783	2700.47	3192.9	MH
Reisiswil	9950.17	1395.5	466.943	304.048	629.097	281.017	129.235	786.529	20.7067	459.02	2569.69	2908.39	MH
Roggwil (BE)	10308.3	1395.38	490.037	314.087	661.727	309.926	131.747	832.82	26.9736	483.867	2559.74	3102.02	MH
Rohrbach	9881.31	1426.29	501.787	324.551	681.023	315.487	137.8	854.965	24.1246	505.539	1852.39	3257.35	MH
Rohrbachgraben	8549.15	1282.99	456.95	293.109	627.568	275.991	118.039	793.489	22.926	446.1	1863.58	2368.41	LO
Rütschelen	9866.87	1424.48	471.815	308.466	648.756	306.043	124.104	826.998	23.3218	472.59	2323.33	2936.96	MH
Schwarzhäusern	10233	1413.2	494.538	315.752	661.862	314.801	128.004	859.929	20.7005	491.351	2476.05	3056.84	MH
Thunstetten	9627.3	1399.85	494.903	316.673	662.92	307.738	133.996	838.871	23.8905	488.479	2183.88	2776.1	LM
Ursenbach	9662.11	1347.12	497.406	318.704	668.693	298.648	130.669	839.744	26.9391	487.674	2419.64	2626.87	LM
Wynau	10299.6	1423.33	495.561	318.384	672.622	313.732	134.827	841.661	25.0239	491.258	2286.17	3297	MH
Bern	9228.34	1439.24	538.88	338.069	696.67	319.49	150.859	891.824	25.6782	525.511	1556.12	2745.99	LM
Bolligen	10015.4	1469.96	496.525	317.689	677.434	335.529	132.871	853.687	22.7596	499.249	2333.12	2876.62	MH
Bremgarten bei Bern	9420.18	1442.54	498.2	317.183	672.589	322.789	134.232	845.106	23.7274	494.353	1992.33	2677.12	LM
Kirchlindach	9368.9	1457.95	510.527	321.867	688.468	328.113	135.015	867.275	24.3961	500.168	1801.36	2733.76	LM
Köniz	9090.92	1431.96	510.172	324.203	677.503	318.317	140.185	859.583	24.9665	503.276	1768.75	2532	LM
Muri bei Bern	9624.51	1471.76	508.434	323.613	685.355	338.698	138.397	861.473	24.0818	509.056	1745.56	3018.08	LM
Oberbalm	9813.98	1395.86	485.625	309.521	656.877	301.99	129.682	830.612	21.8676	476.998	2655.42	2549.53	MH
Stettlen	9560.28	1420.48	507.387	320.718	680.01	315.021	135.216	857.35	26.1175	492.3	2317.89	2487.79	LM
Vechigen	10061.5	1442.99	510.746	324.878	687.762	321.628	133.764	871.284	26.7863	499.703	2371.05	2870.93	MH
Wohlen bei Bern	9565.89	1459.31	499.102	318.832	679.911	330.918	133.751	853.729	24.5369	499.964	2382.29	2383.54	LM
Zollikofen	9123.26	1440.41	508.243	322.499	674.598	321.583	140.001	854.285	23.7956	501.587	1855.85	2480.41	LM
Ittigen	8932.4	1449.74	510.291	322.951	676.852	320.951	141.988	859.63	24.8652	502.368	1793.02	2329.74	LM
Ostermundigen	9010.33	1471.43	529.001	333.851	697.926	329.935	147.672	884.752	24.7017	522.789	1804.47	2263.8	LM
Biel/Bienne	8484.45	1373	497.119	315.53	650.239	303.471	140.719	830.239	23.9995	491.09	1775.51	2083.53	LO
Evilard	9369.78	1393.93	482.882	307.379	652.611	314.572	128.522	818.695	22.455	479.564	1990.52	2778.64	LM
Arch	11168.5	1497.68	524.039	336.713	714.722	324.063	141.201	893.335	26.1074	519.277	2952.54	3238.85	MH
Büetigen	10602	1448.08	524.873	333.648	707.755	318.991	135.199	886.083	25.841	515.014	2627.24	3079.3	MH
Büren an der Aare	10076.9	1430.88	506.349	325.067	681.984	310.854	138.782	863.012	25.7313	501.594	2270.58	3022.09	MH
Diessbach bei Büren	9214.54	1309.87	462.334	297.594	622.369	290.667	124.999	793.836	22.8858	464.321	2350.87	2474.8	LM
Dotzigen	9919.33	1405.72	497.992	316.242	663.484	303.086	132.126	837.556	25.1706	482.482	2600.44	2655.03	MH
Lengnau (BE)	10259.3	1499.74	523.009	334.088	711.986	337.869	142.124	888.061	26.3954	521.37	2178.52	3096.16	MH
Leuzigen	11134.6	1457.73	524.139	335.112	710.239	325.155	137.755	884.476	26.9855	516.646	2460.05	3756.29	MH
Meienried	11562.7	1492.92	622.519	359.827	759.199	335.017	154.303	967.367	33.2494	533.104	1617.05	4688.16	HI
Meinisberg	10311.6	1436.06	506.995	322.07	680.921	320.765	130.674	862.666	26.9601	495.177	2552.67	2976.59	MH
Oberwil bei Büren	10519.4	1403.56	504.995	320.01	670.902	296.635	134.24	841.685	22.0187	484.323	2850.47	2990.6	MH
Pieterlen	9600.41	1379.12	499.993	315.905	660.176	304.072	137.862	839.242	23.5692	490.969	2411.38	2538.11	LM
Rüti bei Büren	11141.9	1495.96	523.892	334.368	704.557	327.33	139.503	892.832	29.8934	511.946	2582.3	3599.36	MH
Wengi	10304.3	1397.21	504.847	324.147	685.819	306.374	131.879	857.655	26.7342	497.222	2217.96	3354.42	MH
Aefligen	10558.3	1466.06	525.377	331.779	696.177	314.786	143.683	880.332	22.884	507.794	2847.01	2822.39	MH
Alchenstorf	9496.71	1395.41	505.017	322.792	671.555	306.498	130.316	843.468	26.4016	490.257	2056.49	2748.51	LM
Bäriswil	10264.8	1450.01	506.097	322.003	683.043	314.306	135.493	863.764	25.3043	489.949	2646.56	2828.27	MH
Burgdorf	9674.04	1463.87	523.862	332.237	695.222	323.692	143.659	884.651	25.503	513.692	1887.27	2880.38	LM
Ersigen	10025.5	1450.42	505.224	324.451	681.065	318.621	134.02	869.301	27.548	494.47	2533.93	2686.48	MH
Hasle bei Burgdorf	9700.77	1422.44	506.407	324.193	679.021	309.547	136.047	860.522	25.9246	500.157	2491.25	2445.26	LM
Heimiswil	9428.8	1382.33	490.439	314.74	660.94	304.31	130.12	839.521	24.6092	485.587	2541.87	2254.33	LM
Hellsau	9498.67	1365.73	490.196	307.477	620.303	298.861	128.334	812.532	24.1042	453.351	2357.68	2640.1	LM
Hindelbank	9865.62	1425.7	522.835	331.125	692.802	318.793	139.932	877.585	27.996	510.018	2454.4	2564.43	MH
Höchstetten	10341.4	1348.22	488.534	309.579	646.322	305.398	127.937	832.938	24.523	474.869	3208.87	2574.16	MH
Kernenried	9893.43	1356.22	474.005	304.367	655.105	299.643	129.202	819.093	27.8107	470.453	2586.08	2771.45	MH
Kirchberg (BE)	9289.41	1441.44	504.624	320.034	674.055	315.02	136.975	853.053	23.5899	495.916	2096.4	2428.31	LM
Koppigen	9775.5	1416.57	494.789	315.722	666.865	301.735	131.903	844.277	24.0875	482.015	2368.92	2728.62	LM
Krauchthal	9922.87	1424.17	503.955	321.51	670.94	308.482	135.111	848.085	25.0541	491.3	2584.97	2609.29	MH
Lyssach	9701.2	1484.88	537.484	338.007	718.314	324.631	142.339	909.841	27.7505	518.559	1906.44	2792.96	LM
Mötschwil	9173.57	1301.28	484.732	302.599	614.977	287.907	129.449	830.871	29.7464	456.354	2313.76	2421.9	LM
Niederösch	8919.51	1318.84	453.287	288.284	619.017	289.919	122.463	794.568	20.2941	453.071	1776.73	2783.04	LM
Oberburg	9375.87	1371.99	490.708	309.416	648.014	302.192	133.436	821.118	23.1909	478.2	2238.73	2558.88	LM
Oberösch	11003.7	1390.8	583.867	360.183	807.05	336.737	140.377	972.262	39.4274	562.881	3654.62	2155.48	MH
Rüdtligen-Alchenflüh	9056.65	1407.59	502.548	320.327	666.192	308.148	138.813	840.677	24.2926	496.116	2109.09	2242.85	LM
Rumendingen	9468.75	1427.76	530.703	322.729	666.473	304.864	134.297	859.186	26.3534	473.835	2297.33	2425.22	LM
Rüti bei Lyssach	8781.12	1346.68	483.698	306.809	648.141	310.397	131.177	812.977	23.2812	504.316	1828.19	2385.45	LM
Willadingen	9878.31	1543.86	529.439	325.678	703.935	343.898	137.857	900.414	21.231	501.008	2285.6	2585.38	MH
Wynigen	9524.44	1411.96	494.556	316.161	667.716	310.156	130.711	847.628	24.6143	486.029	2306.01	2528.9	LM
Corgémont	11166.9	1373.75	493.403	317.257	670.524	306.92	131.673	831.767	25.1643	490.84	2924.22	3601.36	MH
Cormoret	12035.8	1416.26	499.486	318.416	664.444	309.209	134.968	855.342	25.6211	488.224	2253.3	5070.49	HI
Cortébert	12081.8	1426.65	518.075	328.621	696.859	322.217	138.213	869.94	29.2767	505.174	2985.39	4261.4	HI
Courtelary	9329.99	1398.5	472.3	307.467	638.261	300.83	129.635	815.825	24.9522	470.902	2087.72	2683.59	LM
La Ferrière	10625.4	1358.54	495.421	323.733	655.532	286.673	130.865	829.123	30.3365	482.257	2284.48	3748.4	MH
La Heutte	12576.5	1502.09	562.749	355.08	741.505	326.874	143.419	929.754	32.718	528.818	3852.55	3600.92	HI
Mont-Tramelan	10561	1261.77	440.621	281.674	573.749	273.536	122.705	740.734	19.0338	438.472	3899.6	2509.08	MH
Orvin	9920.42	1412.47	490.362	316.118	655.449	309.38	133.858	831.357	27.6925	480.854	2374.46	2888.42	MH
Péry	10958.5	1445.01	515.33	325.066	681.318	323.944	137.223	870.051	25.5041	501.418	2629.25	3504.42	MH
Renan (BE)	10612.8	1413.14	503.2	322.317	671.86	311.539	136.125	859.001	25.4895	501.002	2456.35	3412.75	MH
Romont (BE)	10895.6	1502.92	544.184	344.257	730.788	332.959	139.679	907.067	28.4647	524.673	2604.83	3235.82	MH
Saint-Imier	11021	1464.45	529.193	337.733	698.785	324.896	147.232	885.75	26.8477	524.971	2844.76	3236.37	MH
Sonceboz-Sombeval	10552.4	1403.51	495.891	318.491	664.998	308.538	133.717	841.865	26.3421	486.635	2473.42	3399.03	MH
Sonvilier	10453.3	1396.97	482.975	310.418	645.184	304.214	132.936	827.302	22.523	480.562	2951.58	2898.61	MH
Tramelan	11732.1	1419.92	498.448	318.789	665.434	314.426	136.203	845.021	24.4546	491.867	2789.89	4227.62	HI
Villeret	11423.4	1495.37	525.133	333.908	703.182	331.605	141.132	895.857	25.9903	515.425	2552.6	3903.21	HI
Sauge	11117.2	1419.79	499.95	322.196	682.665	320.216	136.912	847.799	25.9072	509.538	3158.84	3193.4	MH
Brüttelen	11482.8	1478.94	538.115	337.502	709.118	318.678	143.035	890.063	25.4173	508.218	2724.97	3808.72	HI
Erlach	11272.7	1441.69	522.403	328.942	686.875	321.639	140.108	869.426	26.2097	504.851	3216.88	3213.67	MH
Finsterhennen	10802.6	1285.59	462.635	296.747	625.938	277.492	121.502	780.683	23.9188	456.709	3059.64	3411.72	MH
Gals	10734.3	1473.71	521.981	329.264	699.23	332.425	137.155	892.038	25.8175	512.226	2549.22	3261.25	MH
Gampelen	10810	1465.7	516.467	332.342	696.645	314.194	140.431	879.268	30.3586	508.619	2783.48	3142.48	MH
Ins	9463.1	1360.9	479.87	307.91	643.791	297.79	130.191	809.786	22.8033	476.207	2318.95	2614.9	LM
Lüscherz	12300.8	1572.01	569.002	357.16	734.969	347.456	152.45	947.3	27.8163	541.834	4003.15	3047.69	HI
Müntschemier	10093.3	1409.68	494.857	318.271	662.095	299.305	135.067	833.386	22.8396	486.392	2185.3	3246.08	MH
Siselen	10356.7	1412.25	481.625	307.681	652.663	314.203	128.305	819.67	21.3148	473.707	2055.14	3690.15	MH
Treiten	10556	1446.61	505.524	326.906	699.36	317.194	131.81	861.748	22.6542	501.788	2124.39	3618.04	MH
Tschugg	10728.8	1444.75	523.467	334.584	685.401	311.725	144.744	881.123	28.212	508.856	3021.95	2843.93	MH
Vinelz	11472.4	1501.28	542.689	344.461	741.184	339.836	140.486	926.603	32.0027	532.345	3147.78	3223.73	HI
Bangerten	10360.9	1489.28	510.235	321.123	694.459	314.668	141.261	849.216	19.9175	502.685	2424.69	3093.38	MH
Bätterkinden	10249.7	1423.9	499.701	316.596	670.31	312.539	132.973	845.661	22.7381	488.81	2841.24	2695.2	MH
Deisswil bei Münchenbuchsee	8946.64	1443.28	519.094	316.922	650.156	319.79	142.653	860.171	24.6535	474.436	1680.1	2515.39	LM
Diemerswil	8438.64	1345.56	455.058	296.004	617.833	277.052	120.35	793.424	24.8475	445.311	1807.09	2256.1	LO
Fraubrunnen	10845.2	1428.22	507.201	323.844	683.053	313.09	133.989	863.982	25.3857	496.466	3320.09	2749.87	MH
Jegenstorf	9979.15	1428.1	500.059	318.159	670	318.039	134.683	847.57	24.1364	493.457	2740.09	2504.85	MH
Iffwil	9199.3	1393.16	465.334	302.22	639.284	293.948	123.633	805.888	23.3083	461.509	1964.12	2726.89	LM
Mattstetten	9915.23	1382.31	467.118	296.832	635.797	298.646	125.003	790.095	21.6935	452.008	2362.19	3083.54	MH
Moosseedorf	9273.37	1391.88	503.962	318.686	666.613	301.949	137.778	844.678	24.1851	489.987	2427.43	2166.23	LM
Münchenbuchsee	8969.93	1421.28	498.968	318.008	666.633	311.725	137.482	846.537	24.6691	492.393	1815.34	2436.89	LM
Urtenen-Schönbühl	9361.04	1435.97	527.225	333.497	693.91	312.599	145.335	886.265	27.0947	514.363	2260.27	2224.51	LM
Utzenstorf	9682.07	1422.14	500.804	318.733	669.552	314.766	133.818	845.751	22.5962	492.363	2315.19	2646.36	LM
Wiggiswil	9941.82	1493.19	524.126	326	682.813	330.474	146.908	842.094	22.0818	505.443	2175.86	2892.84	MH
Wiler bei Utzenstorf	9961.35	1432.18	504.157	320.169	677.541	326.768	136.392	868.245	25.9418	501.256	2184.22	2984.47	MH
Zielebach	9836.2	1472.23	527.298	333.559	707.608	325.984	138.257	873.185	23.5619	516.39	1959.83	2958.3	MH
Zuzwil (BE)	10814.7	1355.26	466.716	292.315	609.456	303.633	122.427	785.897	19.553	445.485	3330.36	3083.63	MH
Adelboden	11573.5	1356.27	478.823	309.096	642.864	304.619	127.322	822.532	25.3441	476.48	3368.5	3661.65	HI
Aeschi bei Spiez	10555.3	1417.72	503.35	322.686	673.915	310.673	136.694	858.417	25.5195	500.013	2977.97	2828.36	MH
Frutigen	10221.6	1385.68	493.211	315.579	664.759	306.96	132.042	840.833	25.3348	486.616	2837.43	2733.19	MH
Kandergrund	11057	1527.42	526.021	338.78	729.604	341.631	141.292	903.72	23.0562	532.574	2607.93	3385	MH
Kandersteg	13282.1	1530.72	554.21	343.445	738.345	358.365	147.986	926.736	25.9893	541.829	3477.25	4637.24	HI
Krattigen	11657.3	1500.43	524.86	332.651	705.213	339.645	142.833	881.824	24.8306	520.055	4023.85	2661.08	HI
Reichenbach im Kandertal	10769.6	1435.01	505.92	323.243	684.551	319.347	135.072	863.016	26.1982	500.112	3215.39	2761.78	MH
Beatenberg	12405.1	1562.15	557.939	348.726	751.82	370.056	149.628	943.927	26.5738	552.046	3504.68	3637.58	HI
Bönigen	10055.4	1425.12	506.915	323.873	683.849	320.448	134.533	860.056	25.4712	502.989	2397.21	2874.89	MH
Brienz (BE)	10598.8	1479.17	531.608	338.256	711.387	332.518	141.576	900.236	26.4467	524.207	2493.59	3119.82	MH
Brienzwiler	11201.1	1524.55	557.491	350.299	747.753	355.118	145.038	939.487	28.282	548.788	2688.12	3316.19	MH
Därligen	10060.4	1486.37	517.071	324.981	689.665	326.072	142.312	859.651	23.4392	503.459	2295.57	2891.82	MH
Grindelwald	11384.8	1518.94	549.776	346.771	728.464	344.743	149.234	922.638	27.2333	541.999	2429.45	3825.57	HI
Gsteigwiler	11693.3	1400.8	513.019	321.427	680.742	310.571	138.333	853.351	22.5809	492.883	4054.58	2905.04	HI
Gündlischwand	10220.3	1438.9	527.683	332.099	713.579	339.276	137.604	897.937	25.2228	533.201	1686.25	3588.52	MH
Habkern	9841.83	1415.3	488.344	314.434	643.996	307.52	132.112	826.576	24.1498	478.138	3035.12	2176.14	MH
Hofstetten bei Brienz	10129.9	1431.85	505.951	322.076	670.351	335.12	135.177	854.326	23.9149	498.765	2470.95	2881.41	MH
Interlaken	10660.3	1490.98	554.26	346.947	722.889	338.722	152.146	914.425	27.1119	540.697	2431.37	3140.79	MH
Iseltwald	10267.5	1404.52	514.784	321.554	683.546	337.027	137.094	865.381	24.8569	514.167	2764.04	2700.56	MH
Lauterbrunnen	11649.5	1509.34	549.547	344.716	725.259	342.379	146.195	915.57	27.8225	535.441	2297.54	4255.74	HI
Leissigen	11432.9	1520.77	518.912	331.25	695.442	325.641	142.779	880.534	23.8503	510.418	3347.4	3135.95	HI
Lütschental	9378.69	1381.65	505.641	322.04	656.368	310.424	141.823	831.66	24.2864	496.883	1919.12	2788.79	LM
Matten bei Interlaken	9484.98	1478.86	530.083	336.038	708.57	328.681	143.611	895.479	26.9629	519.59	1868.49	2648.62	LM
Niederried bei Interlaken	10990.1	1632.95	581.063	356.409	778.233	379.748	150.968	969.957	24.4313	560.852	2129.36	3426.15	MH
Oberried am Brienzersee	10818.8	1560.8	555.563	343.262	732.177	357.658	152.59	920.665	24.7647	545.749	2796.75	2828.78	MH
Ringgenberg (BE)	9678.63	1461.62	519.128	325.506	688.297	323.06	140.566	876.459	25.2853	503.192	2228.16	2587.36	LM
Saxeten	10461.1	1601.6	467.919	308.286	634.829	350.056	138.721	809.907	15.7536	499.626	2498.07	3136.29	MH
Schwanden bei Brienz	11684.9	1533.73	552.224	347.15	740.578	351.759	143.356	930.816	27.3313	543.235	3363.28	3151.42	HI
Unterseen	9949.78	1503.28	539.277	341.764	719.739	338.058	145.913	908.21	28.4886	530.23	2259.11	2635.7	MH
Wilderswil	9874.89	1453.26	529.127	334.097	703.665	328.217	140.221	889.159	26.3353	517.113	1943.78	3009.92	MH
Arni (BE)	9954.64	1406.63	506.418	326.195	688.48	308.504	132.408	863.264	28.514	500.279	2377.4	2816.55	MH
Biglen	10502.6	1451.8	520.583	330.006	686.394	320.036	138.812	877.069	25.4362	503.35	2552.74	3096.36	MH
Bowil	9954.74	1395.12	508.62	324.834	682.436	305.421	133.19	856.159	25.9742	498.412	2494.55	2730.02	MH
Brenzikofen	10932.4	1468.06	554.349	352.264	740.651	317.478	143.486	936.624	30.2818	535.203	3128.21	2725.81	MH
Freimettigen	8852.89	1437.56	479.273	316.298	647.994	298.15	132.362	832.738	20.6426	486.603	2108.88	2092.38	LM
Grosshöchstetten	9630.65	1435.78	499.912	320.33	671.941	314.235	134.641	857.587	24.9349	495.052	2153.52	2722.72	LM
Häutligen	8877.69	1326.91	497.844	314.154	659.226	286.524	132.632	828.555	28.4059	473.852	2308.08	2021.51	LM
Herbligen	9015.62	1414.37	483.825	313.132	650.564	300.533	128.97	835.479	23.4359	476.751	2048.13	2340.44	LM
Kiesen	9224.58	1411.44	497.45	315.63	657.058	293.17	132.71	842.769	22.4615	475.887	2291.45	2284.55	LM
Konolfingen	9708.78	1432.38	504.118	319.709	675.766	318.403	135.741	852.116	24.8803	496.52	2118.23	2830.92	LM
Landiswil	9817.94	1391.33	501.395	322.097	673.781	313.413	132.111	841.973	25.4689	495.477	2267.31	2853.59	MH
Linden	9895.47	1382.68	481.4	311.799	651.096	292.996	127.605	829.87	24.6174	472.751	2739.81	2580.85	MH
Mirchel	9759.62	1317.01	453.117	292.561	616.579	284.346	121.222	799.576	17.0829	460.604	2902.48	2495.04	LM
Münsingen	9088	1431.28	496.705	317.648	670.023	319.069	134.562	846.789	24.2163	494.12	1918.08	2435.5	LM
Niederhünigen	9370.34	1360.2	494.11	319.071	677.743	303.943	131.107	841.003	28.2455	494.881	2034.35	2685.68	LM
Oberdiessbach	9980.93	1380.8	493.18	315.359	663.966	304.348	131.428	838.439	25.6195	483.861	2379.29	2964.65	MH
Oberthal	9750.25	1433.85	507.112	323.741	687.444	318.967	134.897	864.258	23.9467	502.575	2650.83	2302.64	LM
Oppligen	9324.05	1325.2	469.108	296.713	606.929	280.791	128.001	783.685	26.2708	444.858	2477.75	2484.74	LM
Rubigen	9482.35	1457.02	509.184	325.398	689.518	318.437	136.773	875.074	24.8775	506.322	2300.28	2339.47	LM
Schlosswil	9625.3	1430.08	513.335	331.81	716.679	316.829	137.002	878.506	28.6045	510.61	2151.35	2610.48	LM
Tägertschi	9509.8	1364.82	471.803	304.669	622.439	279.962	125.351	807.121	22.2456	454.689	2591.22	2465.49	LM
Walkringen	10651.2	1437.3	507.727	325.216	684.558	317.374	133.876	865.786	27.5781	497.92	2817.22	3036.69	MH
Worb	9645.75	1444.95	505.56	321.642	674.794	321.271	138.077	854.186	24.5163	498.216	2256.16	2606.37	LM
Zäziwil	9630.07	1414.67	499.389	315.414	654.788	308.876	135.308	839.355	23.5206	485.176	2195.78	2757.8	LM
Oberhünigen	9400.14	1350.01	465.017	301.806	638.569	287.677	124.109	810.574	26.672	458.162	2562.62	2374.93	LM
Allmendingen	10336.3	1410.91	494.691	319.573	686.997	319.406	128.989	857.872	23.8009	501.676	2760.99	2831.39	MH
Wichtrach	9481.18	1426.96	509.831	323.318	681.175	312.477	136.557	861.885	24.0624	498.175	2395.63	2311.11	LM
Clavaleyres	7609.66	1277.05	421.295	267.259	572.433	291.237	112.582	746.924	17.7965	432.352	2043.05	1427.68	LO
Ferenbalm	10657.7	1469.14	532.786	335.581	721.807	332.991	136.643	899.428	25.4581	518.42	2856.32	2829.17	MH
Frauenkappelen	9877.53	1477.56	522.536	330.29	695.418	327.533	140.257	883.737	28.0459	506.17	2080.1	2885.88	MH
Golaten	9950.73	1449.97	508.065	327.736	705.354	330.332	132.712	875.547	23.4915	512.322	1655.56	3429.64	MH
Gurbrü	9891.45	1349.38	458.146	298.609	623.752	295.263	120.439	803.65	20.2252	464.101	2402.29	3055.6	MH
Kriechenwil	9962.39	1408.83	488.674	310.339	669.383	329.649	131.031	836.658	25.7156	492.799	2298.68	2970.63	MH
Laupen	9779.71	1459.87	510.899	323.891	682.249	328.946	139.557	865.592	23.9593	505.413	2282.81	2656.52	LM
Mühleberg	10807.1	1472.45	533.239	337.259	715.796	326.71	141.571	898.43	28.4137	520.428	2881.77	2951.04	MH
Münchenwiler	8638.67	1421.7	511.146	330.611	694.353	313.134	130.853	870.888	24.6782	506.902	1746.45	2087.95	LO
Neuenegg	10225.2	1439.45	510.767	324.856	679.268	318.274	136.933	862.423	24.8738	501.092	2740.66	2686.61	MH
Wileroltigen	9702.29	1334.29	468.615	301.82	619.679	287.043	126.116	786.132	26.1107	453.143	2771.48	2527.87	LM
Belprahon	10567.3	1413.87	470.644	299.376	633.976	328.307	125.65	794.868	23.9345	468.107	2561.88	3446.64	MH
Bévilard	10872.7	1450.09	505.963	326.406	685.447	323.915	135.907	865.103	25.3574	508.97	2289.32	3756.19	MH
Champoz	10350.3	1328.54	409.036	287.224	594.255	256.506	116.654	734.097	23.6867	441.257	2448.12	3710.89	MH
Châtelat	10721.9	1287.86	467.66	297.359	621.744	294.705	117.699	821.989	21.141	472.844	2855.49	3463.36	MH
Corcelles (BE)	12462.5	1473.8	515.148	332.208	708.643	340.156	136.236	905.953	30.9608	519.41	3327.18	4172.81	HI
Court	10900	1387.08	474.284	305.103	647.215	312.159	126.963	817.183	22.5299	473.607	2643.52	3690.36	MH
Crémines	12359.2	1440.64	494.749	313.882	663.939	326.953	133.22	835.298	20.9279	492.335	4130.34	3506.92	HI
Eschert	10718.3	1383.04	484.714	307.172	633.254	299.451	129.927	805.57	23.599	460.704	2322.91	3867.94	MH
Grandval	12457.6	1458.38	526.862	344.164	711.354	316.223	142.27	897.596	34.1576	523.654	3664.73	3838.19	HI
Loveresse	11192.9	1321.94	480.647	299.091	650.188	294.892	122.868	807.659	19.2067	465.602	2679.69	4051.16	MH
Malleray	10789.8	1367.22	470.472	299.934	634.263	301.525	127.399	795.879	20.6416	463.706	2656.34	3652.46	MH
Monible	9530.45	1133.62	363.996	234.636	475.605	255.512	108.833	643.339	13.17	388.944	3655.14	2257.65	LM
Moutier	10902.9	1434.88	508.694	323.291	676.171	319.832	139.354	851.321	25.0288	501.995	2692.64	3429.69	MH
Perrefitte	11783	1387.55	489.139	316.862	682.231	319.709	130.317	848.075	28.5897	500.55	2937.13	4142.87	HI
Pontenet	10935.1	1344.7	483.147	316.025	669.831	294.656	131.256	818.993	30.2183	489.708	2252.78	4103.83	MH
Reconvilier	11626.9	1443.32	521.621	332.72	705.913	323.079	141.218	886.164	29.5413	516.869	2728.05	3998.36	HI
Roches (BE)	11768.8	1421.83	530.754	333.363	688.223	321.714	139.557	882.695	30.175	503.971	2565.49	4351.07	HI
Saicourt	11353.8	1416.22	510.588	326.332	680.444	302.723	136.022	872.199	25.5521	497.775	2353.19	4232.74	HI
Saules (BE)	10384.2	1297.16	480.977	308.235	649.887	294.009	123.369	807.059	23.4281	470.332	2161.29	3768.48	MH
Schelten	9959.23	1135.4	395.154	242.051	485.554	242.124	110.913	635.742	16.6627	367.253	4090.08	2238.29	MH
Seehof	10420	1322.34	450.833	304.364	624.428	273.046	116.532	809.043	24.3088	465.435	4030.71	1998.96	MH
Sornetan	10616.9	1319.37	483.879	314.686	654.114	284.211	125.075	850.467	21.729	478.048	2589.37	3495.98	MH
Sorvilier	13755	1483.09	557.319	351.578	730.021	329.404	149.587	924.222	26.8839	544.71	3892.91	4765.26	HI
Souboz	10506.7	1313.84	517.074	324.086	677.829	278.771	130.528	856.933	24.6365	482.177	2968.46	2932.36	MH
Tavannes	11287.6	1448.69	520.715	331.377	688.499	315.431	142.401	878.833	24.7441	508.856	2863.79	3564.22	HI
Rebévelier	11377.8	1363.04	468.447	305.862	642.915	330.297	112.899	864.825	21.8315	494.243	3902.8	2870.61	HI
La Neuveville	10385.5	1451.87	510.185	324.764	678.505	324.244	139.239	862.619	24.7526	504.866	2384.83	3179.62	MH
Nods	11200.2	1471.02	525.256	336.974	704.827	323.272	138.333	901.382	30.0172	507.62	3309.32	2952.14	MH
Plateau de Diesse	11478.8	1403.18	491.627	315.758	659.472	311.15	131.65	834.314	25.5433	487.76	3216.89	3601.43	HI
Aegerten	9487.97	1432.94	488.149	309.936	666.47	321.803	133.248	833.747	21.9109	488.769	2162.23	2628.77	LM
Bellmund	9096.55	1354.43	469.568	301.577	642.161	299.34	123.139	811.059	23.4546	465.324	2111.97	2494.53	LM
Brügg	9118.13	1451.57	518.788	329.21	688.159	325.094	143.453	878.437	25.3176	514.621	1826.46	2417.02	LM
Bühl	10478.5	1474.36	531.562	337.178	710.881	323.999	141.395	884.978	23.9861	525.665	2543.97	2980.57	MH
Epsach	10656.9	1369.21	462.52	301.573	628.441	304.767	122.81	805.521	25.1679	467.535	3074.61	3094.78	MH
Hagneck	8638.36	1420.68	513.676	324.91	688.385	322.329	134.632	851.031	30.6528	498.082	1434.26	2419.71	LO
Hermrigen	10165.9	1359.74	511.732	324.961	705.055	312.297	133.637	871.248	26.8711	514.677	2442.52	2963.19	MH
Jens	9826.9	1407.15	466.493	299.341	627.119	306.031	126.459	792.883	22.7162	458.789	2449.5	2870.42	MH
Ipsach	9192.82	1429.03	502.167	319.426	674.483	320.126	135.669	854.413	24.5039	496.909	2172.3	2263.8	LM
Ligerz	12098.1	1551.48	550.771	345.437	728.21	357.126	147.246	910.277	24.3969	538.423	3185.07	3759.69	HI
Merzligen	10242.9	1517.11	511.256	325.338	702.438	344.047	136.373	877.365	22.8673	507.139	2339.13	2959.86	MH
Mörigen	10117.7	1431.51	483.479	308.622	650.914	319.113	129.48	822.986	19.4408	480.343	2350.55	3121.22	MH
Nidau	9466.82	1498.22	533.844	336.603	704.694	340.508	149.361	893.258	25.1437	525.928	1932.96	2526.29	LM
Orpund	9723.82	1469.49	519.142	331.259	700.965	327.501	139.607	879.203	27.6517	513.175	2187.85	2627.98	LM
Port	9152.62	1421.43	492.796	311.996	660.622	321.972	133.702	829.257	22.3317	488.716	1930.27	2539.53	LM
Safnern	10148.9	1449.42	490.472	312.67	669.448	321.024	131.208	840.936	23.841	485.893	2382.82	3041.19	MH
Scheuren	10043.8	1385.51	484.375	312.917	650.218	306.779	124.927	819.779	28.0225	473.833	2396.07	3061.4	MH
Schwadernau	10473	1379.38	474.586	304.771	649.832	300.862	125.158	816.44	21.8918	467.284	3006.08	2926.68	MH
Studen (BE)	9420.79	1460.21	522.694	331.949	694.672	313.547	143.586	882.722	25.8834	511.417	2352.16	2181.96	LM
Sutz-Lattrigen	9700.76	1430.83	489.242	316.059	675.251	315.113	130.721	843.294	22.5946	492.21	2454.1	2531.35	LM
Täuffelen	10191.8	1460.73	514.786	327.061	701.922	331.838	135.99	876.222	24.8514	511.396	2472.22	2834.75	MH
Walperswil	10274.2	1426.58	508.108	324.319	685.355	310.465	132.704	866.469	24.5755	496.842	2886.31	2612.48	MH
Worben	9548.94	1474.53	513.73	326.617	699.852	327.098	137.034	874.336	25.4564	506.37	2383.12	2280.8	LM
Twann-Tüscherz	12091.9	1601.77	563.093	354.682	748.57	364.946	151.697	946.946	27.1693	551.878	3220.37	3560.82	HI
Därstetten	10259.2	1398.18	499.518	317.81	667.375	307.596	132.75	846.029	28.3095	483.602	3049.99	2528.01	MH
Diemtigen	10383.7	1426.73	497.427	316.476	669.91	313.896	131.191	845.521	23.4375	487.18	2917.91	2754.01	MH
Erlenbach im Simmental	10288.2	1473.43	510.85	325.423	691.15	329.132	135.771	874.496	25.3775	503.885	2771.44	2647.27	MH
Oberwil im Simmental	10460.5	1364.13	466.835	298.572	628.559	305.613	124.286	797.018	21.7441	462.419	3812.05	2179.29	MH
Reutigen	10479.7	1447.3	527.87	337.687	701.921	315.477	139.042	898.908	27.4929	516.096	2502.03	3065.89	MH
Spiez	10572.3	1473.02	524.376	331.637	703.073	333.535	140.671	885.774	25.8487	515.646	2854.16	2784.59	MH
Wimmis	10530.9	1416.27	492.543	315.504	657.947	309.551	133.636	839.139	24.5296	482.461	2898.13	2961.24	MH
Stocken-Höfen	11195	1405.52	500.21	324.192	678.891	305.891	133.173	851.604	26.4776	500.899	2891.53	3576.61	MH
Guttannen	11091.6	1418.23	483.044	300.626	663.662	322.688	124.166	816.007	19.0137	466.748	3708.88	2768.54	MH
Hasliberg	10669.7	1415.01	483.053	310.965	665.072	317.403	129.75	837.006	22.8319	488.088	3030.87	2969.61	MH
Innertkirchen	12028.3	1492.64	530.799	338.542	713.844	338.172	141.213	902.992	28.559	524.834	3937.87	3078.88	HI
Meiringen	10986.2	1454.88	518.417	330.133	694.396	324.3	140.366	875.971	26.5722	511.607	2779.83	3329.74	MH
Schattenhalb	10144.8	1386.74	484.991	310.202	647.688	311.156	131.482	834.164	29.1246	477.139	2406.94	3125.15	MH
Boltigen	10636.5	1403.08	492.179	314.761	669.182	315.876	130.585	834.444	23.3837	487.64	2815.71	3149.67	MH
Lenk	12110.3	1467.63	525.774	334.922	711.01	323.966	141.024	890.45	27.5852	516.918	3678.92	3492.12	HI
St. Stephan	9763.79	1406.83	496.369	318.06	663.613	312.141	132.531	845.895	25.641	489.714	2253.99	2819	LM
Zweisimmen	10280.7	1461.4	510.014	323.609	692.176	335.285	135.346	862.955	22.8992	507.227	2358.37	3071.47	MH
Gsteig	11482.3	1477.94	512.208	329.431	686.893	325.165	140.523	877.071	24.6695	510.86	3864.21	2733.29	HI
Lauenen	11019.3	1447.37	502.485	323.088	688.579	333.227	133.091	869.837	25.4033	502.511	3434.2	2759.5	MH
Saanen	10510.5	1393.8	505.282	322.256	672.915	312.65	135.56	850.739	25.8862	498.485	2175.17	3617.73	MH
Guggisberg	10991.5	1351.5	487.474	310.828	654.54	302.972	125.987	828.354	24.4933	478.573	3395.67	3031.13	MH
Rüschegg	12065.2	1501.31	544.29	342.374	730.806	349.818	142.988	923.698	27.7911	537.305	3534.67	3430.16	HI
Schwarzenburg	9792.49	1427.15	505.093	322.276	678.525	317.175	134.573	859.209	25.9941	497.816	2305.1	2719.58	MH
Belp	9348.89	1430.66	505.977	320.906	668.287	312.734	138.714	851.048	24.592	493.729	2235.92	2366.32	LM
Burgistein	10546	1402.19	484.996	317.155	666.585	304.319	128.822	843.691	25.2754	489.934	2902.45	2980.57	MH
Gelterfingen	11122.8	1455.28	532.544	326.811	694.499	350.768	142.263	874.63	23.3842	521.637	3234.52	2966.48	MH
Gerzensee	9790.91	1393.8	494.216	314.754	655.044	304.902	131.428	833.479	23.2989	483.775	2491.13	2665.08	MH
Gurzelen	9715.43	1371.77	487.457	317.317	658.585	289.43	129.177	844.378	26.6422	478.98	2435.54	2676.15	LM
Jaberg	10079.5	1350.48	501.558	319.172	665.13	288.864	130.197	841.489	23.1293	476.136	2815.61	2667.7	MH
Kaufdorf	9827.81	1407.99	492.601	317.509	670.762	296.587	128.424	844.509	24.7884	478.339	2507.57	2658.72	MH
Kehrsatz	8456.67	1373.05	471.776	302.451	630.06	302.603	130.518	798.271	22.5473	470.332	1706.85	2248.21	LO
Kirchdorf (BE)	9864.26	1388.91	497.899	315.479	661.968	307.095	130.571	834.369	26.5144	478.548	2617.62	2605.29	MH
Kirchenthurnen	10943.9	1487.14	553.537	340.317	711.962	332.989	147.033	916.661	27.077	523.075	2435.33	3468.77	MH
Lohnstorf	10334.3	1447.9	535.064	340.031	721.233	333.623	132.343	919.499	29.8535	525.782	2948.76	2400.18	MH
Mühledorf (BE)	10360.9	1355.99	494.029	311.51	665.391	293.603	127.257	841.515	21.106	483.297	3169.45	2597.77	MH
Mühlethurnen	10250	1439.53	506.561	322.29	676.157	319.34	134.833	864.482	24.1462	494.702	2922.97	2544.99	MH
Niedermuhlern	10949.9	1417.63	535.723	342.485	717.088	317.437	138.593	908.9	31.5554	527.246	3000.8	3012.42	MH
Noflen	11180.5	1383.06	516.335	324.452	675.865	290.16	132.588	864.431	27.3353	487.27	3879.22	2599.81	MH
Riggisberg	10480.1	1386.08	483.588	310.437	647.598	307.044	130.216	822.805	23.3182	479.799	2959.19	2929.97	MH
Rüeggisberg	10794	1448.04	519.548	329.015	706.063	320.837	135.65	882.112	27.5339	501.927	3061.29	2862.02	MH
Rümligen	11458.8	1432.42	540.984	344.337	717.753	315.892	141.994	901.258	28.5772	525.844	3648.3	2861.45	HI
Seftigen	9945.54	1414.69	494.736	315.345	662.462	306.72	132.292	838.876	22.0953	483.52	2894.73	2380.07	MH
Toffen	9698.71	1454.26	501.149	319.816	669.479	315.589	135.618	852.929	24.213	491.934	2406.47	2527.26	LM
Uttigen	8984.29	1412.22	484.425	312.971	658.497	296.277	131.318	837.561	25.7266	473.021	1928.7	2423.58	LM
Wattenwil	10073.8	1383.39	489.391	311.843	650.979	302.788	131.907	830.502	25.2296	475.369	2739.29	2733.06	MH
Wald (BE)	10620.4	1404.44	500.412	316.624	665.651	314.457	130.154	844.794	24.4362	490.485	3101.77	2827.14	MH
Eggiwil	9827.62	1335.64	475.324	304.95	643.099	291.528	125.479	809.095	23.1133	465.532	2894.6	2459.27	MH
Langnau im Emmental	9536.17	1407.65	497.952	318.211	665.385	310.995	135.063	843.503	24.5699	490.571	2208.1	2634.17	LM
Lauperswil	10003.1	1415.92	505.096	321.652	672.476	308.198	135.864	855.06	26.3326	488.441	2441.65	2832.38	MH
Röthenbach im Emmental	9618.37	1249.22	435.57	282.748	590.974	275.224	115.403	751.749	21.4131	435.815	2973.82	2486.44	LM
Rüderswil	9831.78	1422.18	496.956	321.362	676.809	312.8	132.88	855.175	26.2933	497.965	2540.28	2549.07	MH
Schangnau	11363.5	1390.41	501.964	321.48	682.317	309.806	128.857	864.014	25.4078	497.297	3730.54	2911.39	HI
Signau	9955.68	1398.38	489.915	313.845	656.749	305.203	132.082	835.484	23.8989	482.647	2504.87	2812.61	MH
Trub	9267.61	1266.8	453.08	293.522	608.202	278.548	118.392	774.42	26.3558	445.005	2785.84	2217.44	LM
Trubschachen	9708.91	1355.84	467.281	300.174	627.297	306.799	126.915	807.451	19.9061	473.843	2194.53	3028.88	LM
Amsoldingen	10364.4	1400.09	495.548	315.805	673.573	309.989	128.151	845.156	26.749	485.459	2685.81	2998.08	MH
Blumenstein	10171.7	1456.45	509.285	325.856	699.073	325.673	132.671	869.558	25.4098	505.111	2119.88	3202.73	MH
Buchholterberg	10184.3	1391.07	490.065	315.709	665.23	307.776	128.288	839.21	25.8523	483.807	2788.79	2748.51	MH
Eriz	11261.8	1382.05	499.905	314.656	652.59	313.846	133.103	823.335	22.8539	481.79	3944.71	2692.93	MH
Fahrni	8901.37	1369.99	465.857	301.345	619.123	293.692	125.887	805.327	22.7279	465.802	2077.93	2353.69	LM
Heiligenschwendi	10543.5	1479.85	531.494	334.017	710.478	341.917	141.877	894.3	25.7327	514.014	2863.85	2705.94	MH
Heimberg	9236.01	1415.78	502.043	320.397	673.083	306.228	136.391	847.301	25.0668	492.705	2304.23	2212.78	LM
Hilterfingen	10474.9	1511.54	520.445	332.996	706.881	342.362	141.943	887.055	24.5836	522.603	2203.22	3281.31	MH
Homberg	8831.91	1321.48	448.222	298.39	626.985	275.249	119.851	789.388	22.4025	458.1	2253.2	2218.64	LM
Horrenbach-Buchen	10748.8	1299.92	481.62	320.223	660.892	272.591	130.344	830.245	37.6729	490.045	3584.7	2640.59	MH
Oberhofen am Thunersee	10777.3	1540.48	532.305	336.709	714.455	353.102	144.941	899.238	26.4068	527.388	2642.51	3059.78	MH
Oberlangenegg	10190.2	1376.74	482.52	308.583	640.822	304.005	127.177	820.977	20.8823	473.162	2664.42	2970.92	MH
Pohlern	10605	1340.46	483.008	306.737	635.357	294.436	130.199	806.867	24.5244	463.93	3161.01	2958.5	MH
Schwendibach	11782.5	1408.08	526.184	333.203	715.965	313.74	138.222	891.091	29.9192	519.824	4037.07	2869.18	HI
Sigriswil	11773.5	1561.97	545.021	344.618	731.758	360.548	147.381	921.998	25.1268	542.15	3599.76	2993.14	HI
Steffisburg	9520.54	1441.13	511.185	324.085	679.387	319.104	139.301	860.493	24.3766	501.758	2042.56	2677.17	LM
Teuffenthal (BE)	9378.3	1428.55	486.187	315.262	642.032	309.938	133.213	812.519	24.3581	477.539	2228.5	2520.2	LM
Thierachern	9017.34	1337.5	468.059	299.817	629.837	287.071	125.523	795.546	24.6755	455.613	2276.55	2317.15	LM
Thun	9596.64	1474.58	523.219	330.58	694.387	330.849	143.926	880.494	24.7343	515.319	2023.13	2655.43	LM
Uebeschi	9477.64	1333.73	440.155	283.577	604.389	292.571	117.231	756.731	18.1219	441.348	2585.5	2604.29	LM
Uetendorf	9557.23	1435.47	496.901	317.05	671.397	316.896	133.879	843.862	25.7001	488.533	2105.63	2721.9	LM
Unterlangenegg	10135.1	1402.63	500.271	322.123	672.544	309.566	132.229	854.724	28.1649	488.407	2540.86	2883.55	MH
Wachseldorn	10419.3	1361.01	483.639	311.06	652.741	302.143	128.84	827.303	18.975	496.483	3238.08	2598.99	MH
Zwieselberg	8813.13	1211.16	447.236	290.636	610.232	259.465	117.168	780.018	20.8872	451.609	2211.82	2412.9	LM
Forst-Längenbühl	9800.31	1349.91	476.187	309.582	647.074	292.299	127.942	820.359	29.084	473.198	2776.26	2498.4	MH
Affoltern im Emmental	9923.26	1394.55	498.064	319.285	675.959	311.404	130.65	857.267	24.3384	496.658	2158.39	3056.7	MH
Dürrenroth	9517.39	1398.37	488.73	314.983	669.611	312.535	129.633	846.516	23.9443	485.909	2209.04	2638.11	LM
Eriswil	10283.6	1367.91	483.462	311.87	658.476	302.313	127.317	829.139	24.5386	482.305	2730.91	2965.4	MH
Huttwil	10490.2	1401.38	497.462	316.058	667.662	316.264	134.2	844.632	23.093	494.484	2429.62	3365.37	MH
Lützelflüh	9891.01	1431.16	503.027	321.139	676.742	317.173	134.453	861.231	25.569	494.717	2345.64	2780.16	MH
Rüegsau	9750.46	1414.32	499.883	319.9	670.648	313.695	133.619	850.039	24.8901	492.26	2428.98	2602.23	LM
Sumiswald	10333.3	1410.59	496.97	318.683	666.982	312.17	134.662	846.115	24.8392	492.508	2685.57	2944.2	MH
Trachselwald	10305.7	1365.38	493.046	315.469	653.658	295.482	132.814	835.417	27.2447	477.636	3209.91	2499.66	MH
Walterswil (BE)	8662.04	1286.85	455.29	295.677	613.365	276.334	119.824	782.524	27.8724	443.461	2003.76	2357.08	LO
Wyssachen	10846.3	1385.16	499.134	316.23	669.829	306.122	133.088	839.514	22.6554	486.935	3045.14	3142.53	MH
Attiswil	11062.6	1448.69	515.43	326.114	686.136	322.291	138.601	864.078	27.1057	499.755	2573.47	3660.91	MH
Berken	8861.33	1488.69	465.424	299.547	639.945	337.471	136.525	786.504	15.1998	480.065	899.086	3312.87	LM
Bettenhausen	9972.22	1461.7	523.992	328.557	692.111	328.59	137.763	870.077	25.9126	507.663	2276.16	2819.69	MH
Farnern	10597.2	1512.53	509.231	315.134	682.964	341.458	135.258	844.309	20.5337	495.582	2336.41	3403.8	MH
Graben	9523.88	1350.08	498.906	313.431	648.382	297.253	131.233	835.157	22.5535	474.75	2559.34	2392.79	LM
Heimenhausen	10729.5	1480.02	535.035	337.883	711.715	328.509	141.065	903.139	28.6693	514.947	2690.65	3057.87	MH
Hermiswil	10247.3	1433.14	499.306	310.622	654.384	317.812	137.68	833.129	21.1273	485.341	2558.16	2996.58	MH
Herzogenbuchsee	9528.99	1415.27	499.001	317.262	665.283	313.852	136.563	840.063	24.6386	491.145	2010.59	2815.32	LM
Inkwil	10554.4	1513.38	528.983	337.474	712.466	336.286	142.133	898.872	22.6091	525.709	2535.85	3000.64	MH
Niederbipp	10217.4	1384.19	486.132	312.18	656.662	299.527	132.089	827.512	23.4001	478.801	2489.82	3127.12	MH
Niederönz	9789.29	1414.38	498.546	316.826	667.914	312.83	133.534	847.477	24.5429	489.125	2449.22	2634.9	MH
Oberbipp	10472.3	1404.49	514.671	326.795	679.564	305.714	137.808	862.555	25.4147	500.541	2990.87	2723.84	MH
Ochlenberg	9551.16	1359.47	474.248	303.739	644.635	304.565	124.608	795.563	22.8857	468.907	2543.73	2508.81	LM
Rumisberg	10834.3	1525.88	537.656	337.897	716.121	336.851	143.688	900.612	26.121	518.553	2432.86	3358.05	MH
Seeberg	9760.05	1387.37	494.95	317.532	669.643	311.911	132.461	840.095	25.2532	497.582	2387.2	2696.05	LM
Thörigen	10259.9	1457.26	537.892	337.189	707.326	322.867	143.422	893.643	30.2123	515.944	2458.44	2855.74	MH
Walliswil bei Niederbipp	10029.7	1567.34	548.097	354.62	754.115	337.421	148.744	950.966	36.2826	546.145	1666.22	3119.71	MH
Walliswil bei Wangen	11528.3	1499	559.524	346.542	728.171	341.149	148.207	927.684	28.9813	526.484	3167.97	3254.61	HI
Wangen an der Aare	10433.1	1451.63	513.775	326.474	684.029	323.432	139.007	865.821	25.419	505.496	2593.74	3004.27	MH
Wangenried	11111.5	1485.92	537.349	341.519	729.953	334.977	139.143	916.78	27.2223	529.012	2924.8	3144.8	MH
Wiedlisbach	10620.2	1463.36	525.68	332.552	693.274	321.967	143.736	879.254	27.4035	511.834	2376.95	3344.17	MH
Wolfisberg	12054.2	1424.78	545.006	343.173	736.274	338.812	139.295	929.317	22.187	558.525	3189.88	3826.99	HI
Doppleschwand	8775.33	1225.76	434.193	281.993	579.614	249.045	114.699	750.804	22.402	417.263	2708.3	1991.25	LM
Entlebuch	10011.2	1341.26	483.449	310.697	625.288	285.224	126.369	810.116	23.9785	464.771	3126.74	2413.28	MH
Flühli	11523.5	1342.19	495.684	317.03	648.644	293.588	126.935	823.338	26.1912	479.058	4209.41	2761.46	HI
Hasle (LU)	9546.44	1307.95	462.788	299.337	610.302	276.544	120.252	779.695	24.4633	446.503	2927.4	2291.2	LM
Romoos	9680.68	1274.45	464.312	299.763	612.733	270.131	120.996	777.347	26.2269	442.55	3446.34	1945.83	LM
Schüpfheim	9409.71	1275.63	456.243	293.853	594.141	268.217	119.169	770.912	24.9922	435.283	2698.16	2473.12	LM
Werthenstein	8864.66	1319.92	467.065	301.174	609.254	275.943	123.083	785.612	25.035	450.073	2286.48	2221.03	LM
Escholzmatt-Marbach	9669.9	1277.89	462.145	295.68	602.246	276.379	120.129	776.83	24.3869	442.797	2942.37	2449.04	LM
Aesch (LU)	10079.6	1331.75	488.287	308.981	623.533	284.927	130.452	802.269	22.3069	466.743	3076.56	2543.75	MH
Altwis	8682.77	1198.49	421.848	272.433	542.594	240.614	113.536	711.144	20.7319	399.091	2610.33	2151.95	LO
Ballwil	8906.49	1343.3	491.309	312.8	633.812	282.491	127.937	821.357	24.3085	468.767	2384.26	2016.15	LM
Emmen	8577.13	1388.1	507.271	321.375	646.107	296.153	136.265	827.35	24.3042	483.94	2070.09	1876.16	LO
Ermensee	8517.88	1274.8	450.488	288.984	591.743	257.757	117.184	758.876	25.2047	425.31	2401.29	1926.25	LO
Eschenbach (LU)	8783	1372.05	495.933	317.855	640.062	288.974	130.277	830.36	26.0171	475.345	2292.49	1913.63	LM
Hitzkirch	9312.46	1259.39	451.588	290.308	590.083	261.676	118.061	760.386	22.65	433.941	3041.68	2082.7	LM
Hochdorf	9014.9	1358.45	490.654	312.486	631.646	288.678	129.658	812.625	23.4995	468.923	2467.51	2030.77	LM
Hohenrain	9013.89	1274.19	458.44	296.822	602.487	261.639	119.199	778.139	24.8555	439.717	2875.9	1882.51	LM
Inwil	8855.58	1314.96	486.621	309.881	624.236	271.959	126.293	814.068	24.6837	461.498	2582.13	1839.25	LM
Rain	9103.07	1339.85	474.491	307.04	622.836	274.645	125.29	810.464	22.6676	460.995	2703.36	1961.44	LM
Römerswil	8688.16	1249.01	456.3	290.562	590.028	265.398	117.076	767.057	23.9482	431.946	2627.84	1868.99	LO
Rothenburg	8556.68	1344.86	475.062	304.113	622.999	281.826	124.64	801.221	23.7746	454.797	2251.3	1872.09	LO
Schongau	8490.06	1318.65	470.852	302.712	617.589	278.639	122.632	808.525	27.0379	451.797	2417.01	1674.61	LO
Adligenswil	8827.62	1351.34	472.917	302.257	622.939	287.52	124.242	799.943	21.9028	456.453	2488.29	1899.81	LM
Buchrain	8589.9	1305.55	471.018	301.512	608.346	271.321	124.169	784.725	23.2782	448.546	2525.81	1725.63	LO
Dierikon	9427.63	1348.91	520.504	326.848	657.607	279.727	137.735	844.229	27.9597	484.277	3038.77	1761.06	LM
Ebikon	8941.87	1390.97	508.685	321.307	650.094	297.525	134.111	834.532	24.9366	482.605	2153.98	2143.12	LM
Gisikon	10251.6	1427.93	551.562	348.465	702.804	298.936	141.149	903.73	31.7002	512.543	3116.48	2216.26	MH
Greppen	9092.97	1307.48	488.853	305.349	606.793	272.981	125.569	803.255	22.6253	448.157	2618.44	2093.47	LM
Honau	9445.06	1221.4	468.407	292.956	615.518	267.904	116.902	791.339	24.0642	438.431	3418.02	1790.11	LM
Horw	9278.8	1422.91	511.964	324.266	656.363	309.953	135.352	843.476	23.5357	490.866	2329.82	2230.29	LM
Kriens	9290.47	1453.65	527.412	333.285	674.084	314.817	139.212	866.367	25.5021	503.493	2300.17	2152.48	LM
Luzern	9709.97	1544.79	595.688	369.249	730.149	337.142	156.674	948.408	27.697	555.047	2079.47	2365.66	LM
Malters	8584.92	1315.04	476.347	304.883	615.173	275.607	124.619	797.093	24.9693	453.497	2168.85	2028.84	LO
Meggen	9581.99	1437.28	510.963	323.725	658.632	316.815	133.526	848.782	24.3761	491.051	2361.1	2475.75	LM
Meierskappel	9543.6	1273.26	480.02	303.798	624.389	275.903	122.736	810.357	25.3721	456.863	3168.73	2002.17	LM
Root	8887.89	1327.9	480.992	308.94	619.148	274.722	130.033	796.315	23.0672	462.514	2488.87	1975.39	LM
Schwarzenberg	9197.1	1372.56	487.525	309.983	626.779	284.908	125.922	820.89	22.845	456.507	2506.3	2182.88	LM
Udligenswil	9324.25	1352.6	479.725	307.357	631.558	292.029	124.522	807.466	26.2331	463.052	2770.23	2069.47	LM
Vitznau	10804.2	1452.57	545.614	341.279	691.201	326.26	143.113	890.457	27.3119	518.623	3304.07	2563.67	MH
Weggis	11138.9	1480.24	544.965	340.382	695.975	330.908	141.328	895.93	26.6637	514.8	3653.4	2514.33	MH
Beromünster	9547.79	1305.35	468.948	301.271	609.935	270.92	121.66	788.217	24.0973	446.813	2922.99	2287.59	LM
Büron	8888.12	1277.5	455.917	294.173	593.461	261.189	121.469	767.065	24.0397	438.329	2572.36	2082.62	LM
Buttisholz	8811.53	1248.12	439.732	284.911	577.077	254.615	115.26	747.932	22.5565	422.57	2779.47	1919.29	LM
Eich	9664.52	1374.96	506.42	318.256	654.962	295.429	130.297	845.924	25.5592	479.114	2886.05	2147.55	LM
Geuensee	8449.75	1253.59	461.976	295.215	601.407	263.628	121.632	765.124	22.9244	441.3	2426.29	1796.66	LO
Grosswangen	9106.26	1273.56	468.085	298.584	604.531	268.819	121.592	782.36	24.4852	444.081	2739.83	2080.34	LM
Hildisrieden	8869.17	1323.65	475.699	298.208	626.7	289.162	121.785	798.197	23.7953	452.343	2256.76	2202.88	LM
Knutwil	8616.72	1330.99	464.829	303.085	613.312	270.345	120.821	795.197	20.6326	453.831	2290.73	1952.96	LO
Mauensee	8643.8	1212.75	442.323	283.975	582.573	254.835	114.191	739.135	23.2878	423.386	2486.08	2081.27	LO
Neuenkirch	8693.57	1283.86	450.484	291.268	586.797	263.783	119.451	762.827	21.4642	434.691	2432.03	2046.92	LM
Nottwil	8972.66	1322.08	487.666	311.407	622.656	272.466	126.932	811.355	25.4044	460.538	2555.13	1977.03	LM
Oberkirch	8466.04	1317.22	482.158	306.071	612.063	272.292	125.742	801.972	23.0677	453.409	2211.33	1860.72	LO
Rickenbach (LU)	9117.49	1297.56	455.164	293.314	594.493	274.009	121.785	760.01	22.9084	441.081	2555.48	2301.69	LM
Ruswil	8880.58	1336.8	474.499	304.152	618.213	277.932	124.101	800.35	24.2042	451.306	2383.74	2085.28	LM
Schenkon	8791.57	1348.65	496.381	315.096	638.587	279.591	128.286	830.816	25.8297	467.548	2345.75	1915.04	LM
Schlierbach	8852.79	1299.35	457.582	299.983	608.93	263.203	119.648	786.668	22.5282	448.507	2512.93	2033.45	LM
Sempach	9064.3	1342.81	483.738	310.207	627.61	278.288	125.637	813.841	24.2941	460.039	2635.56	1962.28	LM
Sursee	9061.84	1410.03	517.252	326.708	660.234	303.867	137.126	848.083	24.6424	495.093	1987.69	2351.12	LM
Triengen	9089.16	1280.48	451.959	291.301	591.48	267.888	119.941	757.073	22.8643	435.668	2537.85	2332.66	LM
Wolhusen	9003.88	1315.71	471.601	303.319	621.932	275.466	123.789	791.353	25.1262	453.155	2410.5	2211.92	LM
Alberswil	8962.06	1294.83	469.805	303.137	614.647	270.778	123.35	788.332	22.0414	458.744	2240.38	2376.02	LM
Altbüron	9953.39	1349.64	480.877	307.682	633.07	286.302	124.666	807.973	25.712	459.527	3002.92	2475.02	MH
Altishofen	8723.57	1303.79	474.896	305.583	614.037	269.157	127.001	791.466	23.0934	458.857	2283.55	2072.14	LM
Dagmersellen	9471.64	1346.42	492.9	314.717	634.556	284.281	130.215	819.623	24.0589	472.735	2704.06	2248.08	LM
Ebersecken	8352.91	1234.21	439.16	290.451	582.332	266.067	113.722	753.535	26.0643	441.326	2721.91	1484.13	LO
Egolzwil	9367.34	1390.73	512.45	326.53	646.05	289.8	134.56	850.255	28.3348	481.424	2629.77	2077.44	LM
Ettiswil	9449.21	1308.28	466.238	297.768	599.273	270.667	123.191	781.29	20.9234	444.571	2859.17	2277.83	LM
Fischbach	8722.42	1201.45	422.322	273.684	548.769	249.119	112.667	713.444	23.174	403.298	2681.34	2093.15	LM
Gettnau	9121.87	1321.04	482.994	311.806	627.104	273.885	127.782	806.449	24.9848	469.322	2608.54	2067.96	LM
Grossdietwil	8985.35	1265.56	448.518	291.135	587.647	260.191	116.149	764.66	22.2894	430.398	2157.8	2641	LM
Hergiswil bei Willisau	8757.31	1234.22	436.358	280.644	580.977	256.134	113.679	741.204	22.202	416.915	2791.28	1883.69	LM
Luthern	9371.92	1280.57	454.812	295.665	609.197	275.82	117.122	782.178	25.388	441.417	2744.3	2345.46	LM
Menznau	8496.73	1253.42	439.109	284.981	579.066	262.582	116.222	746.812	22.7587	427.463	2217.58	2146.73	LO
Nebikon	9194.28	1341.35	492.741	315.812	644.012	280.312	129.409	825.327	25.7505	473.379	2493.97	2172.21	LM
Pfaffnau	9842.15	1353.27	500.782	315.778	641.068	287.266	131.083	824.677	25.2622	471.497	2724.74	2566.73	MH
Reiden	9510.81	1357.65	494.742	313.755	632.502	289.06	131.288	814.923	24.5534	469.526	2661.9	2320.91	LM
Roggliswil	9292.9	1272.42	495.248	311.528	621.438	282.401	125.316	812.102	24.9429	460.824	2436.37	2450.31	LM
Schötz	9081.7	1298.25	465.608	300.199	602.925	270.545	124.099	778.992	24.3123	448.186	2733.02	2035.55	LM
Ufhusen	8408.29	1228.72	440.524	283.575	569.275	260.163	114.651	741.271	23.335	421.583	2153.39	2171.81	LO
Wauwil	8869.43	1303.3	464.101	297.595	610.481	272.9	123.66	773.819	22.4821	446.387	2477.26	2077.45	LM
Wikon	9086.2	1385.93	482.152	306.941	632.856	292.229	127.979	810.647	20.6593	463.135	2161.68	2401.99	LM
Zell (LU)	8790.65	1279.57	446.634	288.287	588.483	271.26	117.617	756.731	21.0361	434.932	2286.07	2300.03	LM
Willisau	9525.14	1377.53	496.8	315.678	642.723	295.249	130.039	830.004	24.8933	476.839	2631.59	2303.79	LM
Altdorf (UR)	8992.87	1412.76	511.475	323.254	651.258	304.126	135.217	842.055	24.9202	487.049	2000.87	2299.88	LM
Andermatt	12734.5	1526.17	557.256	351.167	712.612	336.394	146.265	909.815	25.355	541.158	2528.83	5099.5	HI
Attinghausen	8796.37	1326.08	466.747	300.976	610.37	278.089	122.361	791.847	22.1003	450.609	2688.08	1739.11	LM
Bauen	11880.1	1447.06	547.085	339.025	690.267	323.836	142.296	880.281	24.5564	509.346	4443.39	2533.01	HI
Bürglen (UR)	8559.01	1341.17	478.108	305.855	620.702	284.413	124.292	803.893	24.5579	456.524	2240.53	1878.96	LO
Erstfeld	9322.48	1408.31	490.726	314.541	644.966	305.667	131.125	819.006	24.9112	477.765	2337.64	2367.82	LM
Flüelen	9209.69	1418.21	494.978	317.768	644.208	298.573	130.446	832.857	22.546	478.919	2168.09	2403.09	LM
Göschenen	12231.4	1493.82	547.24	340.768	700.264	339.34	142.698	903.404	27.0382	516.776	2849.12	4370.89	HI
Gurtnellen	10275.7	1293.83	463.538	301.719	620.884	283.049	122.534	788.142	27.805	457.084	3423.21	2493.89	MH
Hospental	12964	1582.36	575.336	363.656	745.334	353.088	148.099	972.777	25.8482	559.561	2428.33	5209.58	HI
Isenthal	9191.93	1221.07	422.736	273.803	567.243	265.739	107.84	728.381	20.4595	411.19	3726.36	1447.1	LM
Realp	13483.4	1617.3	551.522	346.633	747.138	350.686	146.136	931.152	19.28	529.022	2584.18	5660.34	HI
Schattdorf	8655.07	1372.45	479.269	304.732	634.213	296.223	125.221	807.886	21.4037	464.84	1988.96	2159.86	LO
Seedorf (UR)	8488.41	1342.77	464.383	300.949	618.786	275.901	121.122	799.58	22.9862	449.87	2260.45	1831.61	LO
Seelisberg	10369.4	1417.09	530.338	333.102	677.904	303.687	137.298	876.625	26.9802	500.367	3419.61	2146.41	MH
Silenen	9757.08	1354.44	481.686	307.317	639.302	292.19	125.116	815.321	25.5699	464.991	2837.74	2413.4	LM
Sisikon	9273.79	1355.37	497.287	315.039	631.134	283.53	129.305	818.012	28.785	463.214	2368.26	2383.85	LM
Spiringen	9333.3	1312.8	472.271	300.828	609.467	274.99	121.299	793.905	22.7807	444.075	3028.17	1952.71	LM
Unterschächen	8805.99	1287.45	454.926	298.498	622.96	270.392	120.11	792.001	31.3616	446.944	2583.34	1898	LM
Wassen	12229	1433.35	512.996	330.978	663.393	311.286	136.725	859.863	27.8862	503.619	3451.26	3997.67	HI
Einsiedeln	9902.73	1384.66	508.394	322.094	652.339	295.195	133.159	842.044	25.7632	482.757	2498.97	2757.36	MH
Gersau	11840.9	1525.53	556.479	350.886	719.462	332.754	145.559	923.562	26.5678	534.718	4424.87	2300.48	HI
Feusisberg	9614.22	1388.16	524.095	326.717	668.681	298.497	135.963	856.555	25.2781	490.437	2548.62	2351.22	LM
Freienbach	9202.96	1410.65	525.496	329.699	667.723	304.668	138.049	856.769	25.9013	496.176	2330.59	2117.23	LM
Wollerau	9723.83	1417.19	523.164	328.636	666.727	306.491	137.033	859.889	26.0501	494.759	2605.81	2358.08	LM
Küssnacht (SZ)	9728.13	1425.46	521.427	330.709	670.743	307.093	136.821	862.818	25.5108	498.542	2802.75	2146.26	LM
Altendorf	9263.7	1378.01	513.41	323.866	656.342	294.978	134.425	846.405	25.9335	487.672	2571.54	2031.12	LM
Galgenen	9726.38	1374.55	503.186	319.291	648.148	289.422	132.987	830.263	22.5429	480.283	2798.89	2326.82	LM
Innerthal	8946.27	1376.46	460.143	303.513	620.019	291.823	123.976	789.579	19.5394	462.18	2038.67	2460.37	LM
Lachen	9768.03	1441.59	537.229	338.119	683.281	310.853	142.419	876.174	26.1239	511.387	2673.79	2227.06	LM
Reichenburg	9310.19	1334.32	489.133	310.279	626.854	278.973	129.661	804.443	24.3488	461	2519.51	2331.67	LM
Schübelbach	9454.05	1357.3	507.995	321.47	646.21	285.052	134.794	829.982	25.9744	482.174	2507.42	2355.67	LM
Tuggen	9020.14	1343.72	501.893	315.823	640.96	283.888	131.365	825.131	25.0181	474.71	2548.34	1929.29	LM
Vorderthal	10358.5	1397.21	516.541	328.519	674.345	298.631	133.568	866.842	26.76	493.018	3006.35	2616.7	MH
Wangen (SZ)	9865.55	1399.94	516.046	326.562	661.257	299.784	134.972	852.87	27.3524	486.676	2886.42	2273.67	MH
Alpthal	10899.3	1342.26	505.126	318.311	647.717	298.547	128.288	847.248	26.1905	479.266	3983.54	2322.85	MH
Arth	9298.01	1340.57	487.677	310.73	623.845	281.699	129.191	802.173	23.4416	464.546	2726.06	2108.07	LM
Illgau	9119.67	1255.99	456.186	295.73	599.876	257.105	118.904	767.363	26.3947	439.385	3478.86	1423.87	LM
Ingenbohl	9020.96	1411.61	520.654	327.797	663.017	303.971	136.428	852.735	24.0418	497.136	2111.71	2171.85	LM
Lauerz	8959.47	1329.18	471.699	300.997	613.928	277.298	123.823	793.387	22.8117	451.884	2799.05	1775.41	LM
Morschach	10541.6	1378.66	502.959	323.171	649.359	293.717	132.501	846.415	27.3269	481.276	3165.29	2740.93	MH
Muotathal	9287.83	1335.14	474.286	301.972	620.507	281.347	123.367	794.797	23.3204	450.806	2603.67	2278.62	LM
Oberiberg	12595.9	1578.76	598.887	370.421	779.058	347.213	151.851	981.521	30.2498	558.719	3989.66	3209.56	HI
Riemenstalden	7109.59	1211.72	436.476	285.771	582.509	264.644	109.721	738.307	16.5621	439.664	1329.84	1694.37	LO
Rothenthurm	9655.39	1293.34	469.794	303.885	602.978	261.447	124.073	788.269	24.4745	448.141	3064.08	2274.91	LM
Sattel	9464.7	1353.32	500.385	316.826	631.653	281.195	130.816	821.334	25.276	468.842	2755.03	2180.02	LM
Schwyz	9075.99	1369.53	501.741	318.192	640.757	292.011	132.113	827.133	24.9771	477.089	2199.85	2292.6	LM
Steinen	8745.8	1277.19	467.868	300.217	608.616	269.607	121.485	790.111	24.8951	448.165	2577.82	1859.84	LM
Steinerberg	8184.09	1305.4	467.072	297.886	600.317	275.39	121.78	791.435	22.0773	443.794	2145.57	1713.37	LO
Unteriberg	12285	1448.84	540.154	342.173	702.976	315.44	137.519	898.749	28.3377	513.324	4076.61	3280.9	HI
Alpnach	8793.33	1352.51	493.431	314.136	634.967	283.823	131.035	816.279	24.8736	471.04	2367.76	1903.47	LM
Engelberg	11863.3	1487.94	551.833	349.468	707.622	324.552	144.695	910.329	29.2006	528.688	3080.16	3748.81	HI
Giswil	9524.51	1314.49	476.633	305.01	614.524	277.029	125.547	793.598	24.495	454.699	2917.42	2221.07	LM
Kerns	8869.87	1293.21	471.802	301.989	615.122	270.163	123.83	788.744	24.1139	451.391	2509.25	2020.26	LM
Lungern	9444.78	1389.44	493.636	314.002	644.24	300.546	128.954	829.956	24.4214	474.909	2429.02	2415.65	LM
Sachseln	9225.52	1363.93	491.867	312.428	633.232	290.311	127.409	822.366	22.6088	468.982	2508.35	2184.04	LM
Sarnen	9077.93	1417.3	510.166	322.79	657.773	304.009	133.181	847.57	23.9331	486.681	2299.08	2075.45	LM
Beckenried	10691.6	1425.55	542.585	340.966	690.051	303.237	140.023	890.888	27.926	508.417	3529.31	2292.69	MH
Buochs	9692.64	1375.62	501.597	318.528	641.067	291.949	131.525	827.969	24.8771	475.639	2980.48	2123.39	LM
Dallenwil	9052.37	1305.58	473.73	302.013	604.052	272.283	124.293	781.11	22.1611	448.653	2559.9	2158.59	LM
Emmetten	12345.6	1556.4	592.772	366.623	756.895	342.726	151.144	973.042	30.7498	552.176	4184.14	2838.96	HI
Ennetbürgen	10403.6	1460.89	535.875	334.478	684.864	318.781	139.975	878.226	24.7398	506.029	3321.68	2198.08	MH
Ennetmoos	9514.77	1361.79	493.826	314.407	642.673	286.992	129.288	824.197	24.6601	471.571	3006.11	1959.26	LM
Hergiswil (NW)	9750.79	1447.69	546.919	340.763	692.232	322.468	141.557	891.455	27.3701	515.172	2389.01	2436.15	LM
Oberdorf (NW)	8666.52	1381.62	485.088	311.144	633.628	288.785	127.001	820.546	25.2762	465.29	2206.95	1921.2	LO
Stans	8570.73	1394.62	505.766	318.992	641.888	296.52	133.233	831.643	24.5778	478.143	1914.83	2030.53	LO
Stansstad	9597.47	1511.93	564.911	349.566	706.77	333.061	147.65	911.883	25.9895	528.429	2196.34	2320.94	LM
Wolfenschiessen	9483.49	1300.46	473.273	302.125	612.346	271.687	122.549	790.717	25.2974	450.391	3042.91	2091.74	LM
Glarus Nord	9762.26	1362.26	502.169	317.955	638.669	293.211	135.86	827.983	24.8478	483.513	2407.05	2768.73	LM
Glarus Süd	10325.4	1428.28	529.108	329.947	672.633	321.711	140.348	867.99	26.1944	504.369	2123.51	3381.26	MH
Glarus	9918.2	1379.57	511.402	322.882	649.203	301.834	138.928	839.297	25.5478	493.958	1849.48	3406.1	MH
Baar	9156.57	1395.74	516.161	326.396	652.775	297.742	137.149	841.569	25.2707	489.94	2397.57	2076.26	LM
Cham	9162.45	1371.72	509.594	323.065	649.355	289.228	134.433	836.14	24.6223	484.219	2495.28	2044.79	LM
Hünenberg	8825.14	1321.58	475.312	303.898	616.003	278.054	124.95	797.377	23.6971	455.477	2354.13	2074.67	LM
Menzingen	9643.59	1356.72	485.762	309.918	628.139	284.443	128.41	806.939	22.8882	460.551	2915.07	2244.76	LM
Neuheim	9180.19	1287.16	472.29	301.449	604.892	266.876	124.997	780.43	24.1221	446.711	2566.29	2304.97	LM
Oberägeri	10062.1	1368.81	496.514	317.229	637.632	285.675	131.334	824.385	24.5562	473.006	2996.98	2505.99	MH
Risch	8853.23	1319.62	496.441	313.993	628.126	273.099	131.477	809.692	24.2933	468.667	2690.58	1697.24	LM
Steinhausen	8759.64	1388.46	501.57	319.735	642.268	294.235	134.041	827.566	24.2037	481.595	2193.27	1952.7	LM
Unterägeri	9518.47	1407.5	507.985	324.185	651.032	297.614	134.667	839.022	26.1528	484.555	2537	2308.76	LM
Walchwil	9925.06	1374.55	509.399	320.413	650.339	298.563	132.114	834.881	27.9147	481.739	2772.65	2522.5	MH
Zug	9437.14	1469.57	550.647	344.281	685.65	317.538	145.576	889.895	26.2139	518.585	2132.33	2356.84	LM
Bussy (FR)	10363.9	1371.1	485.093	308.95	640.595	296.45	131.658	821.342	25.4958	469.01	3318.13	2496.05	MH
Châbles	10374.9	1310.32	476.671	310.064	650.211	286.176	125.226	821.536	31.2439	477.071	3531.43	2354.95	MH
Châtillon (FR)	10634.9	1341.94	488.737	313.951	656.983	293.854	128.75	825.39	26.9504	487.056	3891.26	2180.05	MH
Cheiry	11760.9	1459.04	517.679	333.186	681.369	307.761	137.395	865.253	30.0521	494.777	3865.77	3068.65	HI
Cheyres	9939.22	1371.49	481.908	312.006	654.557	300.285	132.13	816.195	23.7129	487.793	3270.81	2088.34	MH
Cugy (FR)	9755.52	1326.24	457.897	299.457	605.867	274.317	127.55	787.238	24.6368	449.537	2778.45	2624.33	LM
Domdidier	9022.82	1273.42	444.668	288.411	592.683	269.948	120.419	758.755	23.5519	434.264	2416.99	2399.71	LM
Dompierre (FR)	8997.57	1278.69	449.621	290.685	592.742	260.97	125.436	762.36	23.1358	438.506	2071.15	2704.27	LM
Estavayer-le-Lac	9815.98	1345.88	479.581	309.136	639.512	290.366	132.944	810.131	24.3925	475.198	3021.83	2287.01	MH
Fétigny	9225.63	1299.29	443.344	295.261	595.72	260.701	122.107	769.664	23.8685	443.656	2579.38	2392.63	LM
Gletterens	9687.61	1288.41	445.919	293.196	613.853	269.706	120.042	769.698	24.3911	446.359	3552.77	1863.26	LM
Léchelles	9373.78	1301.87	485.174	313.042	661.381	277.725	128.817	822.653	27.1623	481.22	2274.59	2600.14	LM
Lully (FR)	9536.22	1281.79	437.946	288.548	582.261	262.384	122.625	755.275	24.0797	431.615	3396.67	1953.02	LM
Ménières	9793.68	1291.42	446.892	294.259	619.968	270.872	119.914	769.983	21.3616	450.285	2780.08	2728.65	MH
Montagny (FR)	10191.7	1341.56	468.584	307.244	636.142	284.046	127.048	805.966	24.407	467.973	3112.65	2616.07	MH
Morens (FR)	9303.34	1281.63	394.211	259.689	547.327	281.38	111.96	694.324	11.0279	409.729	2155.74	3156.32	LM
Murist	10077.4	1341.93	472.989	304.616	636.651	294.465	127.512	807.03	25.3336	466.358	2837.17	2763.38	MH
Nuvilly	9461.94	1348.17	495.474	319.756	659.803	287.684	128.232	849.787	27.5611	477.635	2185.12	2682.72	LM
Prévondavaux	10521	1262.91	507.096	321.167	668.904	316.582	124.622	891.514	18.854	530.814	1504.88	4373.65	MH
Rueyres-les-Prés	8917.31	1263.7	451.44	293.824	604.547	273.104	117.248	767.571	27.3714	436.393	2361.37	2320.74	LM
Russy	11718.4	1304.16	495.636	318.516	670.422	288.956	128.512	829.84	29.0753	492.373	3664.45	3496.5	HI
Saint-Aubin (FR)	10111.6	1341.96	474.567	306.919	628.993	284.615	130.756	802.624	24.6403	467.099	3150.7	2498.72	MH
Sévaz	9408.53	1324.94	476.703	313.341	629.258	265.882	130.633	810.208	30.8861	461.818	2687.68	2277.18	LM
Surpierre	11148.5	1319.99	460.508	302.172	645.427	296.001	124.677	789.996	19.8862	471.162	3486.54	3232.19	MH
Vallon	10082.5	1270.2	437.961	282.224	580.356	269.526	121.454	749.36	22.5504	427.23	3481.48	2440.18	MH
Villeneuve (FR)	10591.1	1292.54	454.639	293.186	586.269	281.065	125.053	775.944	23.5315	448.859	3747.84	2562.22	MH
Vuissens	9430.76	1299.26	494.487	321.547	662.097	282.313	127.344	836.524	24.4202	496.837	1164.84	3721.09	LM
Les Montets	10292.4	1311.22	475.008	302.995	631.345	281.555	126.338	806.656	23.5351	461.737	3251.54	2620.49	MH
Delley-Portalban	10778.3	1457.78	514.131	326.9	681.4	317.699	138.937	865.08	25.6304	502.497	3591.63	2356.59	MH
Vernay	10623.7	1279.77	444.937	292.53	588.255	263.455	120.81	771.534	24.7673	435.29	3727.04	2675.33	MH
Auboranges	10067	1325.19	467.747	308.407	629.226	265.051	126.755	794.692	25.0965	467.264	2926.51	2731.02	MH
Billens-Hennens	9416.11	1299.9	464.365	302.802	638.176	275.086	122.655	804.935	22.2199	459.7	2408.66	2617.61	LM
Chapelle (Glâne)	9137.67	1245.62	422.93	274.964	575.131	260.189	114.199	733.92	22.5927	414.07	2379.65	2694.4	LM
Le Châtelard	9579.17	1219.42	425.95	276.243	565.562	259.083	115.607	732.897	23.2358	419.537	2658.73	2882.91	LM
Châtonnaye	8746.24	1189.87	417.503	271.194	553.31	253.977	112.053	712.095	21.8963	407.024	2615.11	2192.21	LM
Ecublens (FR)	10305.2	1375.65	498.973	326.962	683.067	286.586	130.464	870.527	33.7279	489.159	2998.42	2611.62	MH
Grangettes	10279.9	1308.99	469.012	303.13	615.526	270.887	129.486	790.079	23.4379	447.731	2669.97	3251.65	MH
Massonnens	9696.76	1252.36	447.975	284.93	586.432	260.4	119.1	760.1	22.7398	428.339	2650.99	2883.4	LM
Mézières (FR)	9374.31	1297.74	445.677	296.359	599.853	273.724	120.867	785.847	26.4832	447.114	2455.56	2625.09	LM
Montet (Glâne)	8597.92	1245.46	442.825	289.743	591.701	257.371	118.663	750.482	24.595	430.808	2590.49	1855.78	LO
Romont (FR)	9300.9	1339.63	480.376	308.928	633.883	288.662	134.143	804.495	24.2507	473.935	2481.56	2331.03	LM
Rue	10924.4	1358.87	493.329	315.686	643.479	290.289	132.194	831.932	25.4248	476.396	3788.56	2568.2	MH
Siviriez	9398.43	1280.41	444.065	291.051	596.848	270.452	121.445	761.359	23.6134	440.891	2551.37	2616.92	LM
Ursy	9620.6	1299.62	448.823	293.255	602.628	273.592	122.558	772.709	21.7903	444.62	2975.1	2365.9	LM
Villaz-Saint-Pierre	9944.33	1315.91	470.694	304.634	626.054	276.328	129.75	799.811	25.5906	462.549	2891.73	2641.29	MH
Vuisternens-devant-Romont	10020.6	1269.32	443.781	290.24	599.672	266.806	119.159	762.434	23.1341	439.861	2802.64	3003.53	MH
Villorsonnens	10315.1	1290.23	451.607	293.658	607.456	272.585	121.334	779.554	21.5763	444.92	3113.23	2918.93	MH
Torny	9979.36	1285.05	440.947	289.007	598.573	270.276	121.828	762.054	22.303	439.326	2740.33	3009.67	MH
La Folliaz	9950.64	1308.14	468.143	304.634	625.414	276.116	126.907	801.96	27.0812	461.551	2809.06	2741.64	MH
Haut-Intyamon	11995.9	1425.61	510.686	327.06	679.682	315.805	138.621	850.626	23.8109	504.405	3761.46	3458.11	HI
Pont-en-Ogoz	10427.8	1372.65	482.211	310.89	651.987	291.844	129.464	830.913	24.7685	473.402	3294.63	2565.07	MH
Botterens	10840	1336.04	471.013	304.883	631.612	282.741	127.281	810.459	26.0294	459.177	4005.37	2385.35	MH
Broc	9726.77	1398.61	499.136	320.035	662.679	302.807	138.272	839.187	23.7998	492.205	2528.33	2521.71	LM
Bulle	9009.93	1346.43	482.935	311.098	639.656	288.314	135.812	809.865	24.3113	476.859	2334.16	2160.49	LM
Châtel-sur-Montsalvens	10823.2	1347.53	521.907	323.079	668.42	295.039	139.141	842.908	20.5037	504.065	2995.47	3165.1	MH
Corbières	10444.4	1285.42	457.109	287.924	606.424	282.17	123.12	768.432	19.0966	442.96	3402.23	2769.51	MH
Crésuz	11314.4	1586.46	589.458	362.685	762.226	382.765	158.498	973.185	23.8889	574.565	1994.67	3906.02	HI
Echarlens	9266.03	1261.62	455.499	294.033	611.922	269.247	120.538	784.684	21.5823	448.924	2265.31	2732.67	LM
Grandvillard	10912.7	1316.02	477.766	310.591	637.867	276.798	128.243	815.446	23.4084	468.276	3601.65	2856.63	MH
Gruyères	9879.23	1377.39	490.267	319.172	653.416	285.185	133.622	837.27	24.6433	483.578	2806.74	2467.94	MH
Hauteville	10952.4	1315.85	483.481	303.846	629.005	283.878	128.394	795.896	25.2296	453.664	3694.23	2838.9	MH
Jaun	10763.7	1329.49	469.053	298.765	625.613	292.934	122.735	797.555	23.1407	459.94	3347.63	2996.82	MH
Marsens	9768.9	1298.45	458.04	297.198	613.775	269.314	123.493	788.613	22.8884	452.084	3131.07	2313.96	LM
Morlon	8912.45	1353.39	434.992	285.855	583.722	281.659	123.027	756.059	19.1988	439.969	2063.68	2570.9	LM
Le Pâquier (FR)	9451.25	1336.56	441.32	291.926	587.721	270.555	122.693	762.319	21.8673	433.666	2727.93	2454.7	LM
Pont-la-Ville	9670.71	1227.41	435.633	282.794	573.553	255.965	116.793	739.859	24.4831	421.676	3461.87	2130.68	LM
Riaz	10093.8	1346.6	480.831	310.352	637.242	288.507	131.601	813.599	24.6201	473.753	3132.58	2454.12	MH
La Roche	10262.7	1337.28	486.664	307.577	633.124	289.415	129.295	816.638	22.7265	468.375	2872.32	2899.27	MH
Sâles	9213.32	1236.3	438.22	289.895	596.335	254.864	116.391	760.603	25.6863	435.978	2378.37	2680.69	LM
Sorens	9816.4	1358.86	483.123	315.403	642.515	281.361	129.896	828.806	25.6209	471.3	2919.38	2360.13	MH
Vaulruz	9587.01	1292.67	461.526	295.583	615.109	281.672	123.328	786.641	24.0619	453.834	2678.74	2573.85	LM
Vuadens	9724.38	1314.47	470.249	303.103	625.751	277.038	126.14	792.356	24.6907	456.776	2887.8	2445.99	LM
Bas-Intyamon	10265.6	1383.5	494.622	318.341	664.803	299.552	133.502	842.446	23.7053	495.064	2803.06	2807.01	MH
Val-de-Charmey	11281.7	1422.06	503.602	322.047	675.246	316.18	136.421	850.221	26.2595	496.996	3358.63	3174.06	MH
Arconciel	9779.09	1322.61	481.943	314.135	647.797	279.972	126.623	824.863	25.6707	473.374	3155.17	2126.94	LM
Autafond	7130.77	1202.05	336.551	226.321	485.194	262.013	90.6972	616.828	11.9571	359.952	1874.95	1664.26	LO
Autigny	9930.79	1332.34	472.491	306.699	636.041	281.748	127.314	814.424	24.9877	462.618	2888.82	2583.3	MH
Avry	8351.21	1267.15	451.112	290.288	599.295	267.322	124.121	762.859	25.1222	440.045	1890.61	2233.28	LO
Belfaux	8127.53	1262.51	446.728	290.533	592.053	262.904	123.365	757.029	22.9155	442.052	1864.53	2062.91	LO
Chénens	10062	1333.72	469.999	308.783	625.77	281.281	126.058	802.438	26.7598	461.685	3215.42	2410.13	MH
Chésopelloz	8436.61	1351.54	463.609	304.628	633.597	271.394	123.503	798.058	24.6666	446.387	2034.45	1984.76	LO
Corminboeuf	8158.26	1309.16	449.951	294.29	616.796	273.912	121.492	778.901	24.0668	448.888	1674.67	2166.14	LO
Corpataux-Magnedens	8732.58	1280.76	445.2	294.919	607.22	264.644	121.26	773.615	24.4737	445.364	2355.93	2119.2	LM
Corserey	9046.3	1312.54	427.187	281.764	580.12	266.434	121.54	734.118	16.73	429.829	2119.66	2756.38	LM
Cottens (FR)	8885.17	1289.16	451.009	295.207	603.884	267.34	121.949	774.149	24.2603	448.544	2674.45	1935.22	LM
Ependes (FR)	8885.69	1292.99	442.26	289.173	596.209	273.627	120.927	765.582	21.271	446.219	2214.8	2422.63	LM
Farvagny	9263.14	1305.53	472.247	304.513	624.166	270.63	128.222	799.284	26.3975	456.29	2810.35	2065.52	LM
Ferpicloz	9821.48	1260.37	449.196	288.975	598.467	275.378	112.867	780.33	22.1034	432.859	3071.16	2529.77	MH
Fribourg	8603.69	1379.08	503.831	320.093	656.66	300.123	143.772	839.763	24.4994	496.401	1684.54	2254.92	LO
Givisiez	7703.52	1295.15	465.894	298.035	611.527	269.017	131.537	779.937	21.5668	456.82	1590.84	1783.2	LO
Granges-Paccot	7873.84	1297.96	469.397	303.656	618.68	269.519	132.642	789.527	24.7491	459.824	1660.66	1847.23	LO
Grolley	8479.64	1312.44	464.944	301.082	616.434	272.936	127.943	791.643	25.7894	453.951	2144.13	1968.35	LO
Marly	8627.84	1346.22	474.048	304.826	632.428	290.711	130.265	800.12	25.0331	467.032	2116.65	2040.51	LO
Matran	8719.03	1292.5	448.69	294.684	599.315	268.34	123.048	770.512	26.2142	445.304	2504.76	1945.67	LM
Neyruz (FR)	8990.22	1278.65	466.017	300.025	611.018	264.965	126.486	786.73	24.7811	449.856	2754.68	1927.01	LM
Noréaz	8151.12	1261.75	430.448	281.556	590.909	258.659	114.806	749.647	23.0066	425.536	2036.27	1978.53	LO
Pierrafortscha	9074.89	1199.13	423.444	275.239	570.704	252.621	117.52	724.328	26.7165	412.123	2279.64	2793.41	LM
Ponthaux	9318.66	1229.1	431.287	281.32	571.811	250.251	114.71	749.686	21.9429	421.932	2973.58	2273.04	LM
Le Mouret	9868.61	1341.86	460.453	300.954	621.12	285.983	126.215	796.551	24.7962	456.837	2769.49	2684.35	MH
Prez-vers-Noréaz	10099.8	1321.69	445.793	294.227	592.872	275.39	124.23	767.708	20.9095	447.493	2949.62	2859.86	MH
Rossens (FR)	9940.86	1372.05	461.498	302.332	622.423	288.698	124.964	797.025	23.8098	455.559	3154.76	2337.74	MH
Le Glèbe	9237.88	1258.7	430.532	284.517	570.784	257.311	119.177	744.015	21.2026	428.802	2971.68	2151.16	LM
Senèdes	11295.8	1469.31	507.827	314.63	654.817	326.957	135.701	853.329	21.8605	481.053	3315.67	3214.6	HI
Treyvaux	9172.39	1300.83	454.949	296.458	612.997	277.555	122.745	778.452	23.8234	449.376	2329.2	2526	LM
Villars-sur-Glâne	7944.08	1309.36	459.599	297.445	608.824	276.796	130.223	776.018	21.8131	456.296	1716.39	1891.32	LO
Villarsel-sur-Marly	10303.9	1200.26	418.099	273.047	530.282	241.382	115.12	701.032	23.9204	393.28	4123.31	2284.19	MH
Vuisternens-en-Ogoz	10386.7	1305.82	455.585	300.529	614.652	257.264	127.438	781.936	26.3501	449.386	3896.73	2170.99	MH
Hauterive (FR)	9045.09	1295.49	463.235	300.371	619.692	270.786	125.496	792.102	25.0027	456.394	2513.71	2182.82	LM
La Brillaz	9381.78	1266.67	445.858	289.648	594.878	262.285	120.662	764.077	23.3119	431.463	2915.13	2267.8	LM
La Sonnaz	8865.54	1256.9	456.75	290.427	591.801	263.501	120.257	772.416	23.428	435.191	2513.76	2141.1	LM
Barberêche	9043.24	1286.71	439.014	280.326	589.596	288.703	117.268	748.954	20.7144	435.379	2189.63	2646.94	LM
Courgevaux	8842.86	1272.49	465.811	301.149	629.865	270.083	123.697	784.575	26.3547	450.93	2659.21	1858.7	LM
Courlevon	10651.6	1407.64	551.047	343.917	740.639	318.208	138.4	912.26	35.1153	526.82	2692.98	2984.59	MH
Courtepin	8106.39	1246.19	436.407	287.618	585.232	251.821	122.581	734.342	23.5624	433.155	2246.23	1739.25	LO
Cressier (FR)	9928.75	1311.74	504.294	319.172	658.045	286.37	131.045	839.783	31.0484	475.309	2930.43	2441.51	MH
Fräschels	10165.5	1423.08	502.564	326.647	682.49	303.575	132.899	857.675	30.5887	492.231	2076.8	3336.99	MH
Galmiz	10983.1	1336.49	490.657	310.699	653.864	292.425	131.97	817.533	22.5872	479.806	3247.46	3199.62	MH
Gempenach	10016.5	1441.93	494.034	313.996	681.024	317.187	135.672	833.978	25.0658	489.675	2326.23	2957.75	MH
Greng	10663.7	1523.81	548.281	339.17	716.237	332.52	141.59	905.63	26.9943	510.362	3421.41	2197.71	MH
Gurmels	10040.7	1365.5	486.473	314.033	651.587	288.774	129.669	828.472	26.2812	474.04	3294.98	2180.88	MH
Jeuss	9131.2	1260.99	437.671	285.482	590.431	277.262	111.891	761.824	22.0133	436.091	2731.33	2216.22	LM
Kerzers	8830.21	1303.58	464.977	298.78	620.804	276.407	126.935	782.495	23.6036	453.976	2325.05	2153.6	LM
Kleinbösingen	10004.4	1377.97	489.958	313.608	655.987	291.284	130.037	843.529	22.4586	474.69	3535.47	1869.4	MH
Lurtigen	10158.7	1490.08	512.141	328.069	686.321	332.499	137.579	888.636	22.0483	495.16	2442.5	2823.71	MH
Meyriez	9801.14	1384.47	481.853	310.724	645.543	314.447	126.919	828.493	26.7938	482.325	2442.82	2756.76	MH
Misery-Courtion	9486.75	1288.21	455.015	297.416	614.523	270.198	124.733	773.754	24.245	453.698	2826.89	2358.08	LM
Muntelier	10466.8	1470.01	511.028	325.13	676.727	314.987	138.202	868.938	24.457	494.856	3127.34	2515.09	MH
Murten	9523.91	1402.69	487.14	312.932	648.304	307.182	135.335	823.906	22.5831	485.036	2384.77	2514.03	LM
Ried bei Kerzers	9475.28	1316.03	473.696	303.769	624.836	282.688	126.879	803.434	25.216	462.168	2359.29	2697.28	LM
Salvenach	10838	1386.81	510.977	331.358	691.638	305.447	135.914	867.761	25.5192	511.366	3525.62	2545.57	MH
Ulmiz	10048	1324.15	501.853	315.524	650.95	289.483	132.325	817.86	27.395	472.571	2912.18	2603.68	MH
Villarepos	10489	1335.37	483.622	310.862	647.929	278.012	131.421	808.408	25.4151	466.759	3454.99	2546.22	MH
Bas-Vully	9933.3	1387.66	481.737	313.154	651.218	299.512	131.3	826.896	26.0859	479.23	2686.51	2650	MH
Haut-Vully	11834.1	1455.83	519.536	327.816	693.865	330.877	137.036	886.479	28.1744	506.072	3981.39	2967	HI
Wallenried	8310.44	1266.25	455.758	292.869	613.471	283.998	119.591	789.743	23.8376	458.357	1466.32	2540.24	LO
Alterswil	9713.6	1374.75	482.618	312.407	655.49	296.572	128.717	824.331	24.2677	480.939	2574.95	2558.56	LM
Brünisried	9863.26	1410.08	489.717	316.387	649.719	297.579	132.443	834.992	23.9665	482.031	2664.42	2561.93	MH
Düdingen	8914.28	1367.97	486.569	310.431	646.304	297.46	131.95	822.226	25.0072	474.85	2284.47	2067.04	LM
Giffers	9695.1	1393.6	484.731	311.516	654.308	302.177	132.103	831.708	23.3458	480.965	2767.6	2313.04	LM
Bösingen	9241.59	1401.65	488.823	315.249	656.848	296.318	130.531	831.245	26.516	475.129	2616.71	2002.58	LM
Heitenried	10126.2	1359.87	492.517	313.55	647.039	293.693	129.405	826.903	26.0307	473.81	3533.6	2029.77	MH
Oberschrot	9840.77	1325.6	459.401	299.563	628.218	282.198	122.574	797.16	22.7321	459.394	2890.77	2553.16	MH
Plaffeien	11242.2	1452.37	534.965	334.464	708.137	328.662	142.737	898.448	27.3696	522.318	3379.53	2913.18	MH
Plasselb	10862.7	1467.02	532.651	339.969	706.497	322.429	142.848	901.52	28.9972	517.281	3075.14	2828.33	MH
Rechthalten	9511.11	1416.88	497.462	316.608	664.439	313.822	132.754	845.861	23.0493	489.611	2653.15	2157.47	LM
St. Antoni	9964.07	1427.05	501.053	320.203	676.409	309.72	134.096	850.562	23.92	493.377	2657.8	2569.88	MH
St. Silvester	10543.6	1394.15	505.868	323.268	672.611	308.157	132.215	859.87	25.9981	490.514	3003.29	2827.64	MH
St. Ursen	9621.34	1377.51	501.379	320.054	667.046	300.247	133.597	852.761	28.2424	488.461	2823.3	2128.74	LM
Schmitten (FR)	9113.22	1343.16	477.207	306.776	642.065	287.067	126.73	811.355	25.8359	465.051	2659.82	1968.15	LM
Tafers	9133.55	1378.38	481.154	309.571	643.661	299.398	130.996	821.993	25.546	474.308	2422.04	2146.51	LM
Tentlingen	9384.35	1394.1	485.986	310.637	643.971	301.026	129.739	833.029	24.0261	470	2866.56	1925.27	LM
Ueberstorf	10310	1383.01	498.847	315.044	661.697	304.132	132.116	847.309	24.5341	483.458	3314.3	2345.57	MH
Wünnewil-Flamatt	8840.07	1338.64	471.072	302.243	625.468	288.065	129.748	796.457	23.346	461.403	2280.42	2123.21	LM
Zumholz	10061.9	1354.57	496.113	313.595	661.614	301.266	125.432	826.322	24.7886	472.752	2988.99	2496.48	MH
Attalens	9876.88	1332.83	473.201	308.703	629.196	275.177	128.154	810.258	24.4199	462.546	3285.56	2146.83	MH
Bossonnens	8860.59	1309.27	461.073	301.837	613.452	266.8	126.978	783.981	22.8222	457.938	2514.24	2002.2	LM
Châtel-Saint-Denis	9801.13	1358.7	488.844	315.128	646.048	289.028	135.375	819.817	23.8597	481.581	2886.71	2356.04	MH
Granges (Veveyse)	9977.48	1318.7	472.142	309.556	652.879	284.396	124.561	823.802	26.5667	476.834	3202.57	2285.47	MH
Remaufens	8713.22	1294.62	447.99	291.167	601.232	271.567	123.074	763.713	23.2088	440.661	2177.29	2278.71	LM
Saint-Martin (FR)	10873	1313.16	454.02	304.159	617.494	271.713	121.066	803.881	27.7789	456.861	3578.15	2924.69	MH
Semsales	11275.3	1361.42	491.539	316.899	663.667	296.011	130.818	838.829	24.8674	483.871	3740.87	2926.54	MH
Le Flon	9360.18	1258.98	447.34	287.93	594.498	271.454	119.642	767.713	24.4898	434.822	2706.64	2446.67	LM
La Verrerie	10716.6	1308.55	452.353	296.254	600.835	270.719	123.95	776.775	23.2535	445.317	3723.49	2695.06	MH
Egerkingen	9222.99	1344.23	490.068	313.205	651.578	287.986	134.649	818.297	24.7269	476.814	2198.89	2482.54	LM
Härkingen	9531.24	1375.06	512.742	322.816	674.347	296.548	135.566	853.958	28.6532	484.306	2164.62	2682.62	LM
Kestenholz	9735.88	1407.02	493.649	315.251	654.225	300.378	132.468	839.281	25.345	476.581	1946.76	3144.92	LM
Neuendorf	9554.25	1362.04	487.289	313.849	646.713	286.668	132.341	826.524	25.9679	473.922	2456.99	2541.95	LM
Niederbuchsiten	9924.35	1368.41	483.489	309.565	640.348	298.729	129.51	826.955	23.5292	478.17	2673.48	2692.17	MH
Oberbuchsiten	10072.1	1399.81	508.534	322.589	660.824	296.878	138.33	853.48	25.8375	486.82	2610.26	2768.76	MH
Oensingen	9565.13	1376.88	504.023	318.852	663.35	300.473	139.347	836.747	24.4979	490.577	2385.22	2525.17	LM
Wolfwil	10643.4	1439.68	519.771	331.008	701.089	319.064	136.736	874.111	28.4235	505.736	2639.14	3148.68	MH
Aedermannsdorf	11024.7	1323.58	466.869	299.599	626.953	289.711	122.139	796.355	27.662	455.249	2744.49	3872.1	MH
Balsthal	10168.3	1377.09	479.702	307.72	642.271	298.583	132.206	807.967	22.4689	475.591	2389.3	3235.39	MH
Gänsbrunnen	11861.2	1171.96	418.884	261.057	553.642	261.694	108.748	700.067	18.017	405.885	3747.78	4213.45	HI
Herbetswil	11139.5	1377.11	482.918	310.182	649.575	314.504	127.532	825.807	28.2427	483.031	2791.68	3748.92	MH
Holderbank (SO)	11808.4	1467.81	522.407	333.56	697.37	321.826	138.025	890.869	30.5616	509.915	2990.33	3905.77	HI
Laupersdorf	10564.6	1392.61	483.227	311.952	654.633	302.362	129.214	826.116	23.9669	479.791	2657.01	3303.74	MH
Matzendorf	10870.7	1390.2	494.291	319.764	676.005	302.6	130.039	841.643	25.7102	486.991	2794.33	3409.09	MH
Mümliswil-Ramiswil	10713.4	1390.97	477.919	309.165	651.387	314.671	128.538	826.344	25.2619	479.912	2739.13	3370.1	MH
Welschenrohr	12103.5	1418.23	495.959	314.04	653.588	322.047	135.129	841.931	25.2566	489.472	3033.1	4374.73	HI
Biezwil	10902.3	1266.2	433.054	273.558	578.607	268.18	115.667	733.045	17.9252	419.576	3345.61	3450.84	MH
Lüterkofen-Ichertswil	10287.4	1391.83	514.106	328.724	689.654	307.908	135.84	864.235	28.8877	507.867	2400.91	3117.49	MH
Lüterswil-Gächliwil	11661.1	1538.84	556.85	349.676	728.115	346.067	146.162	926.264	29.108	540.006	2901.83	3598.22	HI
Messen	10586.4	1371.65	465.324	303.626	631.648	294.054	124.205	804.71	22.9715	463.668	2966.66	3137.84	MH
Schnottwil	10095.9	1472.97	518.274	331.449	702.164	321.909	135.636	886.004	25.9253	507.745	2370.91	2822.88	MH
Unterramsern	9839.97	1337.17	465.76	304.903	639.708	274.07	123.336	795.797	23.0709	465	2696.68	2714.46	MH
Lüsslingen-Nennigkofen	10503.1	1399.65	489.807	312.248	651.975	309.733	133.572	825.879	23.6403	482.147	2749.7	3124.74	MH
Buchegg	10350.2	1385.01	493.504	315.359	663.549	303.425	131.007	835.825	24.8224	481.488	2619.74	3096.52	MH
Bättwil	9729.32	1346.55	475.311	307.247	644.261	280.791	127.383	808.41	24.8378	460.067	2600.99	2653.47	LM
Büren (SO)	9823.35	1414	495.67	322.234	676.982	305.287	131.898	849.591	24.5603	495.945	2385.11	2722.08	MH
Dornach	9489.1	1435.42	508.844	322.611	673.003	321.283	140.03	855.422	24.2996	500.139	1909.51	2798.54	LM
Gempen	9933.67	1329.4	497.715	316.468	669.593	296.751	130.747	833.123	27.4509	489.021	2389.23	2954.17	MH
Hochwald	10463.4	1352.68	472	301.621	634.45	297.635	125.016	804.634	25.3811	459.119	2893.13	3097.75	MH
Hofstetten-Flüh	10713.3	1396.38	495.183	317.304	664.474	306.048	131.341	836.666	26.2368	487.142	3204.84	2847.69	MH
Metzerlen-Mariastein	11688.7	1485.9	541.158	341.467	725.795	338.503	139.365	909.119	25.5408	527.627	3214.18	3440.06	HI
Nuglar-St. Pantaleon	10988.2	1441.26	506.628	324.541	680.674	310.599	134.72	858.364	27.8735	487.058	3293.28	2923.19	MH
Rodersdorf	10727.7	1364.47	477.293	302.673	647.755	310.434	123.079	810.507	25.0342	468.099	3022.91	3175.4	MH
Seewen	11175.8	1467.62	530.624	335.391	712.336	328.692	138.736	897.074	27.0575	512.637	2754.84	3470.83	MH
Witterswil	10345.6	1420.92	481.658	309.773	640.449	305.038	130.935	812.202	24.8514	468.251	2940.6	2810.93	MH
Hauenstein-Ifenthal	9933.03	1308.15	426.495	279.359	583.09	280.991	114.482	763.507	19.46	426.961	2830.54	2900	MH
Kienberg	11547.6	1365.79	486.752	307.434	659.593	298.285	125.81	823.48	23.4832	467.533	3550.23	3439.22	HI
Lostorf	9738.42	1402.58	489.362	314.48	663.537	305.241	130.444	835.812	23.5564	483.137	2269.36	2820.91	LM
Niedergösgen	9651.32	1396.17	486.405	313.519	653.127	305.162	134.94	826.306	23.5894	486.563	2249.59	2775.95	LM
Obergösgen	8989.74	1393.79	503.909	319.179	678.154	313.733	137.147	845.097	25.9989	498.158	1822.69	2451.88	LM
Rohr (SO)	9349.47	1411.13	533.894	352.888	767.304	307.737	127.531	907.508	28.1849	541.954	1844.36	2526.98	LM
Stüsslingen	10932.7	1460.78	513.283	327.307	705.793	320.226	133.933	874.142	25.1387	506.509	3032.62	3032.99	MH
Trimbach	8795.72	1370.45	484.933	310.702	647.162	304.367	134.863	811.496	22.8806	484.749	1699.43	2524.68	LM
Winznau	10080.5	1451.22	529.588	332.009	703.336	330.553	141.764	886.757	27.0433	517.89	2410.59	2749.77	MH
Wisen (SO)	9645.92	1493.18	521.544	341.372	712.908	316.502	137.747	880.597	28.3933	515.697	1666.51	3031.48	LM
Erlinsbach (SO)	9751.81	1392.03	494.447	317.606	654.621	301.061	135.635	833.456	23.9573	487.246	2453.59	2658.16	LM
Aeschi (SO)	10035.3	1485.29	544.575	343.018	720.389	320.132	143.757	912.325	28.8886	517.681	2148.55	2870.69	MH
Biberist	9751.72	1426.53	511.287	324.24	678.191	318.263	139.195	859.523	24.8884	502.605	2138.04	2828.96	LM
Bolken	9371.76	1350.46	475.981	317.508	642.626	273.833	132.814	804.608	24.7909	482.675	2504.25	2362.22	LM
Deitingen	9792.77	1367.76	479.206	307.923	642.683	294.793	127.589	818.557	24.2028	468.81	2215.98	3045.27	MH
Derendingen	9673.82	1416.6	505.518	322.378	676.048	310.276	138.081	847.551	25.3392	499.068	2201.59	2731.38	LM
Etziken	10386	1478.3	513	332.833	704.255	328.283	138.184	879.895	22.9886	520.038	1919.42	3548.8	MH
Gerlafingen	9249.68	1359.37	476.748	306.934	640.672	298.728	133.069	803.16	23.858	473.958	2152.64	2580.54	LM
Halten	9831.98	1417.54	486.275	314.375	662.994	314.281	129.34	835.357	28.2871	483.033	2326.54	2833.95	MH
Horriwil	9330.12	1341.69	447.154	291.114	596.498	286.192	123.762	754.954	20.7391	443.44	2280.9	2743.67	LM
Hüniken	10989.7	1491.87	488.158	320.727	708.226	357.474	130.07	876.493	27.6443	516.047	1786.4	4286.62	MH
Kriegstetten	9512.33	1377.75	497.081	321.392	676.326	303.372	132.227	851.816	27.1162	493.928	2102.8	2728.51	LM
Lohn-Ammannsegg	10131.2	1429.44	516.273	324.618	688.589	320.608	134.449	870.868	29.0379	499.128	2513.73	2804.42	MH
Luterbach	9999.77	1465.44	520.986	331.824	696.743	325.933	139.983	881.984	25.5973	511.569	2215	2884.72	MH
Obergerlafingen	10375.6	1410.15	508.534	318.148	679.094	318.519	134.375	857.449	22.8997	498.39	2586.94	3041.14	MH
Oekingen	10553.5	1404.84	488.14	313.49	664.612	313.61	128.077	843.775	24.8181	489.233	3214.16	2668.77	MH
Recherswil	9889.57	1444.73	502.346	324.414	690.716	313.664	133.063	859.73	26.6513	499.146	2098.36	2996.76	MH
Subingen	9124.65	1393.12	486.626	311.717	655.05	302.131	133.374	829.01	24.5113	478.416	1887.67	2623.02	LM
Zuchwil	9226	1433.91	515.27	326.627	675.094	316.775	145.323	857.925	23.5537	509.07	2038.91	2383.54	LM
Drei Höfe	11370.7	1404.18	505.052	321.427	684.79	307.644	129.123	861.09	24.6869	493.384	3726.07	2913.28	HI
Balm bei Günsberg	10747.7	1435	522.265	326.168	723.108	331.788	131.218	875.646	29.8324	497.159	2944.88	2930.65	MH
Bellach	9284.21	1436.71	498.659	318.095	669.503	321.797	137.928	844.102	24.0959	496.745	1905.26	2631.31	LM
Bettlach	9614.46	1428.89	512.419	323.492	674.163	318	140.02	857.856	24.139	502.399	2224.9	2608.18	LM
Feldbrunnen-St. Niklaus	10674	1453.63	528.61	326.822	691.839	334.874	140.227	873.609	25.5452	508.782	2802.24	2987.85	MH
Flumenthal	9854.77	1508.05	534.246	337.567	703.997	332.599	144.878	890.787	25.9388	517.391	1708.92	3150.4	MH
Grenchen	9810.57	1441.14	512.4	326.196	683.029	325.296	142.821	861.852	25.0879	511.176	2076.77	2904.8	MH
Günsberg	11016.8	1438.16	505.838	322.655	664.678	323.053	137.565	853.664	23.5428	502.63	2785.83	3459.21	MH
Hubersdorf	10121.1	1357.73	491.519	317.048	676.38	293.505	127.111	850.351	29.5251	478.917	2838.33	2660.65	MH
Kammersrohr	10974.5	1492.92	529.448	321.829	668.547	332.556	133.768	916.318	22.362	502.939	2135.13	3918.69	MH
Langendorf	9310.42	1449.35	509.368	324.12	683.429	327.796	138.601	862.63	24.7296	506.822	1658.37	2825.2	LM
Lommiswil	10150.8	1389.39	485.064	307.63	655.647	311.372	126.868	828.12	21.6959	477.6	2436.34	3111.09	MH
Oberdorf (SO)	9780.15	1402.41	480.023	305.679	652.557	313.083	127.348	817.559	23.8753	474.128	2152.82	3030.68	LM
Riedholz	9690.27	1415.67	492.985	316.155	671.467	307.452	131.749	837.316	23.2899	487.553	2138.65	2867.98	LM
Rüttenen	10625.2	1426.19	501.011	321.092	676.224	312.805	137.714	845.809	24.4378	498.031	2570.1	3311.77	MH
Selzach	9768.83	1356.93	477.143	305.469	646.278	297.999	128.454	811.002	23.8086	473.443	2236.08	3012.22	LM
Boningen	9671.55	1367.26	516.573	327.709	682.287	290.522	137.025	871.611	26.4465	498.004	2208.7	2745.41	LM
Däniken	9338.93	1407.6	507.213	319.575	674.992	312.221	137.892	845.997	24.9558	495.821	2139.34	2473.33	LM
Dulliken	8865.19	1369.35	477.61	304.974	638.597	300.64	133.76	800.334	23.4086	472.553	1883.14	2460.82	LM
Eppenberg-Wöschnau	9974.21	1376.74	512.874	315.84	653.151	293.372	144.905	849.775	23.1109	489	2672.2	2643.24	MH
Fulenbach	10380.2	1357.57	484.048	308.389	643.463	289.897	131.484	817.15	23.3136	471.962	2838.15	3014.75	MH
Gretzenbach	9526.13	1379.22	492.109	316.967	662.955	294.897	131.57	829.491	26.0985	480.876	2087.95	2823.99	LM
Gunzgen	10665.9	1446.49	518.219	329.411	687.184	309.813	140.161	874.432	26.689	501.006	2946.51	2885.97	MH
Hägendorf	9521.62	1365.55	480.77	308.924	646.22	295.711	131.499	814.15	24.3166	474.1	2130.17	2850.22	LM
Kappel (SO)	9901.35	1421.64	514.67	326.762	689.408	318.044	137.291	867.447	24.756	508.734	2480.98	2611.62	MH
Olten	9567.48	1450.59	535.906	336.668	696.943	325.238	149.206	888.088	25.9904	522.962	1794	2841.89	LM
Rickenbach (SO)	10450.7	1444.74	520.738	327.779	693.468	322.634	136.724	874.459	30.0118	503.426	2477.78	3118.95	MH
Schönenwerd	9339.39	1368.89	484.012	310.475	647.429	297.383	134.554	811.871	24.318	478.481	1879.33	2902.64	LM
Starrkirch-Wil	9449.89	1389.52	497.514	318.329	663.902	305.717	131.638	842.444	26.0319	487.253	2151.08	2636.46	LM
Walterswil (SO)	10255.6	1406.89	504.984	321.905	691.003	311.949	130.801	872.064	25.0681	502.152	2574.9	2913.84	MH
Wangen bei Olten	9667.82	1423.72	510.433	325.248	682.151	315.81	138.431	856.056	25.8101	503.43	2088.32	2798.41	LM
Solothurn	10092.9	1473.38	549.637	343.956	712.263	329.11	152.729	910.018	27.2914	533.692	1932.73	3128.1	MH
Bärschwil	11780.2	1438.96	522.087	331.278	713.529	330.211	135.273	875.959	25.8179	506.078	3227.03	3673.94	HI
Beinwil (SO)	9385.47	1236.41	407.363	267.637	559.333	257.792	107.932	704.889	21.3221	411.363	2636.37	2775.05	LM
Breitenbach	9481.16	1356.76	468.031	303.497	636.74	295.472	128.129	796.788	23.4714	466.224	2364.88	2641.16	LM
Büsserach	10243.7	1402.01	493.354	315.33	660.107	312.536	132.042	841.797	25.4993	486.123	2474.02	3100.93	MH
Erschwil	10084.6	1354.16	463.671	296.728	633.547	303.029	123.496	785.751	20.1367	460.588	2343.15	3300.36	MH
Fehren	9912.29	1349.77	467.625	300.096	625.984	290.214	124.384	791.688	22.6087	455.1	2850.85	2633.98	MH
Grindel	11997.3	1470.95	526.632	335.259	705.803	341.276	138.865	885.77	30.1519	507.343	3438.72	3616.47	HI
Himmelried	12460	1526.32	560.516	357.124	758.925	339.385	146.12	945.04	29.5003	549.122	3816.72	3431.27	HI
Kleinlützel	11520.6	1435.16	497.752	320.592	680.8	321.783	131.975	847.246	25.1264	497.702	3416.7	3345.81	HI
Meltingen	10756.6	1368.07	485.333	310.422	639.248	291	132.221	817.527	23.5849	469.677	3206.95	3012.52	MH
Nunningen	11016.8	1396.91	494.661	315.311	657.146	304.901	132.783	836.818	26.1278	481.447	2898.07	3472.59	MH
Zullwil	11274.2	1444.98	495.818	317.977	666.766	314.916	130.953	844.845	25.377	480.441	3194.14	3358	MH
Basel	8973.56	1507.89	579.269	361.529	750.206	338.335	159.107	931.58	26.7421	554.418	1357.68	2406.81	LM
Bettingen	9913.32	1407.98	503.805	321.096	687.066	313.083	133.734	832.83	22.9852	487.453	2167.95	3035.33	MH
Riehen	9356.85	1445.92	518.797	330.42	699.878	330.944	138.879	858.942	24.7315	508.958	1913.53	2585.85	LM
Aesch (BL)	8883.15	1388.53	509.261	321.729	682.741	309.743	135.838	838.097	25.8812	488.373	1970.7	2212.25	LM
Allschwil	8821.12	1446.26	538.737	339.94	714.961	325.654	145.605	878.145	24.2826	522.27	1675.14	2210.12	LM
Arlesheim	9435.53	1420.59	514.5	327.006	690.352	319.561	138.201	852.89	25.3404	499.768	1987.76	2659.56	LM
Biel-Benken	9460.46	1364.88	487.848	311.215	661.625	305.234	127.186	814.329	24.719	474.142	2404.26	2485.03	LM
Binningen	9085.41	1451.16	536.367	338.493	713.73	329.833	144.157	877.552	25.3311	520.306	1728.08	2420.4	LM
Birsfelden	8590.83	1470.22	546.806	342.148	714.768	335.653	148.907	885.246	25.4921	527.925	1583.6	2010.07	LO
Bottmingen	9243.3	1408.06	513.583	327.161	691.09	316.691	137.265	852.338	25.8404	503.595	2015.02	2452.66	LM
Ettingen	9849.13	1434.94	518.86	329.736	700.945	319.118	138.557	859.759	24.5495	501.577	2605.04	2416.06	MH
Münchenstein	8817.07	1416.74	517.249	329.433	687.96	317.292	139.353	852.815	25.2069	502.495	1552.65	2475.88	LM
Muttenz	8911.31	1420.61	516.087	328.963	692.656	318.265	138.949	851.375	25.5863	504.44	1737.67	2376.72	LM
Oberwil (BL)	8930.37	1399.51	506.107	323.163	677.323	312.243	135.625	836.892	25.3154	492.939	1923.11	2298.14	LM
Pfeffingen	9760.99	1359.36	486.935	308.807	646.846	303.966	126.151	805.822	24.85	467.018	2503.81	2727.42	LM
Reinach (BL)	8804.55	1422.36	511.308	325.991	690.387	318.986	137.642	846.422	24.9246	500.162	1762.08	2264.3	LM
Schönenbuch	9639.28	1359.82	486.213	309.382	649.425	302.348	128.386	811.029	24.1454	467.593	2639.4	2461.54	LM
Therwil	9115.07	1395.08	499.605	319.485	673.383	309.555	132.839	831.421	24.4835	485.111	2267.16	2176.96	LM
Blauen	10649.7	1414.14	538.728	345.728	733.321	308.824	137.429	890.277	32.2951	520.473	2920.26	2808.26	MH
Brislach	10061.7	1336.34	493.127	317.324	673.72	297.337	127.368	834.347	24.856	479.616	2908.68	2568.96	MH
Burg im Leimental	12521.2	1442	527.369	338.287	724.513	324.716	138.185	893.872	27.1308	516.235	3734.45	3854.47	HI
Dittingen	10882.8	1389.73	529.976	331.905	706.701	316.388	137.765	872.85	27.7966	507.546	3108.57	2953.58	MH
Duggingen	9517.39	1374.79	514.029	321.787	693.921	303.373	132.129	839.978	26.063	485.262	2138.71	2687.35	LM
Grellingen	9435.71	1344.41	503.891	319.292	677.338	296.405	133.962	829.436	25.6786	484.601	2012.02	2808.67	LM
Laufen	9447.7	1381.59	508.524	325.229	684.509	303.979	136.428	841.638	25.5376	495.198	2185.1	2559.97	LM
Liesberg	11297.3	1452.73	534.552	343.014	726.677	325.443	139.725	894.606	27.316	518.114	3196.86	3138.21	HI
Nenzlingen	10323.9	1346.61	482.485	316.349	653.581	283.514	129.102	817.365	27.5458	473.363	2931.05	2862.94	MH
Roggenburg	12744.8	1558.42	569.63	358.055	762.058	331.434	144.47	947.723	25.7951	530.658	3795.07	3721.51	HI
Röschenz	9688.71	1307.91	485.151	309.039	656.492	290.521	125.866	814.329	23.5669	470.188	2475.4	2730.25	LM
Wahlen	10913.1	1403.65	526.745	340.358	720.632	310.145	136.082	891.912	32.3126	515.831	3406.02	2629.36	MH
Zwingen	9765.64	1426.15	529.998	337.752	713.901	308.619	140.926	872.555	27.6619	506.82	2468.06	2433.2	LM
Arisdorf	9827.68	1329.13	487.803	312.368	669.616	293.519	127.821	814.957	27.3304	475.283	2457.22	2832.64	MH
Augst	10439.5	1546.72	588.917	359.963	772.691	355.358	155.567	953.049	27.206	553.9	2095.68	3030.43	MH
Bubendorf	9287.1	1335.62	488.622	311.741	660.737	295.962	127.723	814.78	26.1743	470.233	2431.08	2324.42	LM
Frenkendorf	8758.7	1387.59	514.938	326.568	685.29	303.459	138.712	845.732	25.7438	496.899	1910.14	2123.62	LM
Füllinsdorf	9318.77	1445.53	523.305	330.709	704.08	329.099	139.725	863.743	25.2081	509.907	2015.1	2432.37	LM
Giebenach	9036.07	1330.7	499.833	316.895	673.056	288.554	130.94	827.286	25.3898	477.992	2272.62	2192.81	LM
Hersberg	9673.12	1339.94	464.886	299.766	641.844	285.315	132.634	788.965	22.3921	467.308	2370.41	2859.66	LM
Lausen	9477.33	1351.55	504.951	321.088	677.797	298.101	134.042	830.368	26.4704	487.365	2538.48	2307.11	LM
Liestal	9442.43	1388.23	515.013	326.637	686.057	308.052	138.729	847.273	25.2214	497.385	2269.34	2440.49	LM
Lupsingen	10107.1	1369.15	486.529	311.016	660.467	303.384	127.852	820.061	26.2322	470.463	2897.92	2634	MH
Pratteln	9009.28	1388.34	509.736	324.131	683.426	306.199	139.475	835.831	24.3831	495.108	2199.49	2103.16	LM
Ramlinsburg	10117.4	1411.25	527.626	338.288	715.92	308.244	135.06	877.762	35.4312	505.773	2655.26	2606.75	MH
Seltisberg	9862.44	1353.34	489.518	313.165	655.717	306.675	129.522	817.29	24.0968	477.104	2620.88	2675.13	MH
Ziefen	10245	1278.98	462.271	302.992	628.624	277.333	121.328	781.581	25.9073	454.211	3271.4	2640.37	MH
Anwil	9605.88	1303.35	467.459	301.454	650.399	285.112	120.456	789.414	25.5917	451.104	2546.08	2665.46	LM
Böckten	9883.88	1385.99	517.637	328.278	692.905	310.691	133.78	864.266	26.4166	498.234	2338.01	2787.67	MH
Buckten	10224.8	1329.94	492.925	314.002	668.02	291.728	131.218	808.519	22.9465	481.792	2855.08	2828.65	MH
Buus	10024.1	1319.33	482.33	305.266	649.927	294.94	126.805	800.077	26.8401	459.189	2743.19	2816.2	MH
Diepflingen	10190.5	1356.57	505.446	322.836	688.912	290.988	132.41	841.264	23.7823	484.826	3154.96	2388.52	MH
Gelterkinden	9620.4	1400.28	509.034	325.366	683.086	310.392	136.62	849.178	25.1988	497.761	2025.2	2858.28	LM
Häfelfingen	10032.8	1312.36	482.605	317.306	664.746	284.429	126.097	819.356	36.6146	470.922	2754.79	2763.63	MH
Hemmiken	11527.9	1464.27	581.734	360.828	787.371	334.157	145.521	943.231	30.4342	547.793	2770.66	3561.86	HI
Itingen	9682.06	1374.3	508.344	326.089	693.352	300.101	133.207	848.812	27.6325	494.543	2577.63	2398.05	LM
Känerkinden	11638.2	1400.95	530.324	334.086	725.507	332.077	132.042	902.64	30.1514	518.307	3686.92	3045.23	HI
Kilchberg (BL)	10296.7	1353.64	520.013	333.875	712.303	308.289	130.49	897.837	28.7572	507.422	2595.2	2908.82	MH
Läufelfingen	10001.7	1359.27	507.106	321.158	678.567	303.442	131.544	839.993	25.2601	488.489	2335.24	3011.67	MH
Maisprach	10676.1	1420.75	548.334	349.339	741.624	310.135	140.26	914.572	35.3183	517.487	3185.25	2513.07	MH
Nusshof	10155.2	1309.64	505.452	319.423	680.231	288.624	129.435	829.331	23.5375	489.211	2963.14	2617.22	MH
Oltingen	9844.8	1334.52	507.353	320.652	675.678	291.19	131.301	848.518	27.2521	479.806	2518.57	2709.96	MH
Ormalingen	10090.4	1389.29	507.812	324.432	686.712	308.45	134.671	849.123	25.094	493.457	2601.83	2769.57	MH
Rickenbach (BL)	10039.4	1382.68	540.849	336.834	709.695	303.307	137.395	880.202	34.2566	493.173	2620.83	2600.22	MH
Rothenfluh	10851.4	1363.82	512.228	326.927	701.375	308.98	131.282	857.428	33.7191	497.373	3204.7	2913.57	MH
Rümlingen	10305.7	1258.91	475.652	305.668	643.969	274.708	125.176	783	24.263	454.384	3274.27	2685.67	MH
Rünenberg	10935	1460.45	541.609	343.662	735.024	327.248	139.416	902.02	30.2781	519.483	2877.45	3058.35	MH
Sissach	9664.63	1370.71	507.508	323.06	683.025	301.53	135.648	840.312	24.9535	490.292	2371.19	2616.4	LM
Tecknau	10238	1299.67	472.809	304.271	646.937	286.232	125.769	781.111	21.1216	463.677	3241.04	2595.4	MH
Tenniken	10244.5	1385.9	532.467	334.956	724.015	315.246	135.728	883.99	27.2535	511.309	2373.61	3020.02	MH
Thürnen	9635.68	1425.89	516.832	330.078	695.956	303.681	139.033	850.304	25.1408	497.916	2627.35	2223.49	LM
Wenslingen	9463	1315.47	463.108	295.507	624.338	299.104	125.663	774.593	20.7778	456.075	2015.94	3072.43	LM
Wintersingen	11373.8	1384.98	538.501	339.731	727.903	315.863	137.811	890.205	29.5961	513.766	3344.89	3150.59	HI
Wittinsburg	10903.2	1364.63	508.953	321.134	670.94	301.623	128.867	845.597	29.6638	483.161	3912.33	2336.3	MH
Zeglingen	10207.1	1319.01	480.251	309.233	653.38	281.959	128.163	800.17	21.9198	467.763	2589.99	3155.31	MH
Zunzgen	9533.61	1379.18	502.373	320.282	674.366	306.331	133.095	834.92	24.5336	486.868	2357.37	2514.29	LM
Arboldswil	11080.2	1383.77	516.681	327.494	707.269	309.891	129.16	864.542	29.6136	492.505	3547.78	2771.48	MH
Bennwil	10920.5	1393.25	503.087	323.206	679.104	297.485	130.486	845.139	24.8099	486.219	3305.79	2931.96	MH
Bretzwil	10469.7	1334.65	474.142	306.893	647.935	296.73	123.868	801.065	26.5229	467.318	2761.05	3229.54	MH
Diegten	10362	1329.4	487.81	315.763	661.44	289.869	129.747	814.009	24.9941	478.694	3207.68	2622.56	MH
Eptingen	10949.2	1353.62	534.87	335.375	729.808	309.847	135.756	876.738	35.1577	502.071	2612.43	3523.49	MH
Hölstein	9691.03	1359.51	487.982	314.919	671.302	299.697	129.595	825.165	24.157	481.362	2606.7	2490.63	LM
Lampenberg	10751.5	1377.26	521.466	327.827	721.084	317.292	128.61	876.249	31.6537	496.597	2967.09	2986.33	MH
Langenbruck	11346.6	1398.98	528.509	340.172	714.794	300.298	141.032	875.691	32.8673	504.05	2942.81	3567.4	HI
Lauwil	10473.5	1387.03	519.347	333.403	698.26	302.368	135.093	874.105	25.8533	495.573	2685.98	3016.49	MH
Liedertswil	9814.92	1493.59	566.319	367.056	748.397	320.587	146.622	926.33	34.6912	547.878	2387.23	2276.22	MH
Niederdorf	9696.67	1368.12	498.599	317.039	668.926	302.486	129.98	826.424	24.2566	478.751	2258.67	2823.42	LM
Oberdorf (BL)	9893.22	1326.89	481.614	308.695	652.292	291.885	127.762	801.629	23.8148	468.93	2448.04	2961.67	MH
Reigoldswil	10364.3	1350.94	501.32	319.252	672.163	299.738	131.542	830.949	25.6176	482.597	2867.1	2883.05	MH
Titterten	10960.7	1398.09	536.031	334.953	729.566	317.988	135.203	891.183	28.1282	507.782	2642.63	3439.19	MH
Waldenburg	11629.8	1381.8	520.714	329.289	697.515	305.444	139.396	849.21	24.7935	495.033	3317.49	3569.07	HI
Gächlingen	11290.9	1429.68	547.862	339.645	703.805	321.057	139.599	897.182	25.8512	516.363	2681.28	3688.56	HI
Löhningen	9440.65	1352.46	486.993	308.734	629.109	289.067	129.751	813.61	24.1763	467.857	2466.79	2472.1	LM
Neunkirch	10520.5	1378.34	510.771	321.927	649.117	299.443	136.5	841.912	23.8732	492.304	2688.99	3177.29	MH
Büttenhardt	9734.73	1344.23	486.916	308.038	647.647	298.957	123.526	822.865	25.7819	466.069	2299.59	2911.11	LM
Dörflingen	10547.2	1371.68	511.007	319.875	662.481	302.795	131.175	843.1	25.5861	485.882	3178.06	2715.59	MH
Lohn (SH)	9717.83	1313.59	478.533	302.544	619.044	287.414	127.152	806.975	22.4987	464.746	2325.79	2969.54	LM
Stetten (SH)	8671.85	1338.79	470.742	303.373	627.085	289.626	123.234	801.235	22.7661	464.335	1869.75	2360.91	LO
Thayngen	10139.3	1402.23	520.169	324.63	654.099	313.3	139.259	852.952	25.3748	496.595	2513.55	2897.18	MH
Bargen (SH)	10734.8	1373.23	526.815	326.074	661.654	304.266	138.131	851.48	26.9682	492.45	2614.64	3419.09	MH
Beringen	9661.64	1394.12	508.55	321.733	654.13	304.329	136.928	849.321	24.495	492.27	2342.71	2633.06	LM
Buchberg	10071.2	1333.3	502.289	315.7	661.209	306.587	127.951	838.1	26.0169	487.983	2937.41	2534.63	MH
Merishausen	8857.37	1272.16	465.274	294.675	596.928	275.96	123.061	790.941	24.1228	449.239	2009.94	2555.07	LM
Neuhausen am Rheinfall	9043.68	1422.93	527.502	329.203	652.185	315.548	146.487	854.009	24.369	507.951	1641.63	2621.87	LM
Rüdlingen	11620.8	1418.86	509.149	320.447	669.943	309.478	131.986	857.494	23.5802	490.454	4235.43	2653.97	HI
Schaffhausen	9487.66	1411.52	527.416	328.952	650.094	312.811	144.504	854.589	24.6077	504.877	1927.76	2800.53	LM
Beggingen	11059.1	1330.68	474.997	297.244	601.007	282.525	127.249	784.606	20.9833	447.117	2921.41	3771.24	MH
Schleitheim	10311	1332.48	480.413	303.655	620.703	300.11	127.218	795.514	23.3102	465.627	2384.98	3477.02	MH
Siblingen	9722.76	1382.93	520.696	328.177	681.353	311.654	133.052	874.08	30.3529	501.304	2034.19	2924.97	LM
Buch (SH)	10455.1	1446.3	556.352	347.564	727.216	322.255	143.03	923.91	26.6065	536.276	2335.13	3090.45	MH
Hemishofen	10007.9	1393.67	497.731	317.701	639.968	303.671	132.413	831.974	22.012	484.126	2771.14	2613.54	MH
Ramsen	9930.75	1382.07	503.862	317.638	646.554	303.559	133.74	837.74	24.6671	484.731	2437.39	2858.79	MH
Stein am Rhein	10488	1435.91	520.864	327.337	667.403	324.535	140.197	865.966	26.4623	508.046	2326.74	3344.58	MH
Hallau	10965.6	1354.02	496.381	312.234	644.183	302.506	132.078	828.955	24.3893	480.207	2496.55	3894.09	MH
Oberhallau	10158.1	1344.2	484.194	313.57	624.075	276.702	129.145	816.03	28.4859	466.585	2751.05	2924.05	MH
Trasadingen	11997.7	1406.61	517.614	334.089	673.746	304.018	135.822	868.203	29.9605	501.6	3828.22	3397.83	HI
Wilchingen	11113.4	1346.51	499.654	317.084	652.646	291.86	130.181	835.495	26.8028	477.753	3645.5	2889.91	MH
Herisau	9466.73	1389.59	522.023	326.324	653.172	304.989	140.946	852.916	25.3031	497.288	1908.1	2846.08	LM
Hundwil	9235.24	1270.68	453.832	291.498	594.012	263.401	120.795	764.48	20.8585	437.234	2391.88	2626.58	LM
Schönengrund	10212	1368.77	508.711	319.344	644.069	300.789	132.872	830.52	25.0631	478.922	2230.65	3372.26	MH
Schwellbrunn	9609.58	1271.29	465.269	297.356	607.134	270.716	123.873	786.398	25.1785	450.501	2327.4	2984.47	LM
Stein (AR)	10030.8	1328.96	481.454	305.744	626.379	289.499	126.257	806.681	24.6133	461.694	2691.02	2888.52	MH
Urnäsch	10523.6	1366.99	507.77	320.115	649.927	298.59	134.109	844.175	24.6538	487.457	2792.17	3097.61	MH
Waldstatt	9331.11	1255.38	448.863	288.243	586.388	270.463	119.811	761.63	22.397	440.92	2282.35	2854.67	LM
Bühler	10377.5	1332.52	486.888	309.202	623.276	287.939	130.844	806.603	24.4666	471.907	2649.75	3254.13	MH
Gais	10061.8	1356.72	497.437	314.182	637.421	295.279	131.369	826.588	25.2552	475.429	2301.26	3200.83	MH
Speicher	10107.2	1369.49	497.308	315.376	637.175	298.537	132.553	829.026	24.6631	479.2	2485.34	3038.53	MH
Teufen (AR)	9941.71	1341.59	490.415	311.021	623.533	295.149	131.456	814.241	24.2528	475.01	2245.48	3189.57	MH
Trogen	10496.1	1371.26	494.453	313.878	627.868	293.604	133.472	826.239	25.8444	476.445	2601.45	3331.55	MH
Grub (AR)	10366.6	1295.79	483.793	305.759	618.566	284.058	126.424	798.621	25.4506	460.149	2690.46	3277.56	MH
Heiden	9656.08	1379.06	500.888	316.547	637.93	304.758	134.725	835.991	24.8015	485.469	1912.4	3123.51	LM
Lutzenberg	10680.9	1419.03	539.055	337.627	690.627	307.632	141.534	888.686	30.7597	508.612	2552.51	3264.84	MH
Rehetobel	10501.8	1329.95	493.113	311.731	640.556	297.366	127.604	822.346	24.0617	474.522	2526.15	3454.36	MH
Reute (AR)	9734.7	1463.48	527.509	332.436	674.131	318.394	138.851	874.333	26.9053	499.431	1999.44	2879.79	LM
Wald (AR)	10309.4	1342.57	503.015	315.282	640.734	306.269	131.886	842.729	23.0634	484.978	2395.55	3323.31	MH
Walzenhausen	10183.2	1389.14	524.457	328.503	657.03	304.234	139.946	851.518	26.9371	495.444	2333.84	3132.17	MH
Wolfhalden	10536	1380.49	506.624	322.438	662.656	303.035	133.643	850.26	24.1375	495.562	2590.37	3266.74	MH
Appenzell	9854.86	1377.92	501.71	319.679	641.602	300.662	134.344	837.567	24.5726	488.387	2250.76	2977.65	MH
Gonten	8624.77	1212.89	438.962	280.801	575.993	263.043	115.471	742.142	22.2745	424.55	2036.61	2512.04	LO
Rüte	8896.85	1277.43	452.075	292.534	586.895	269.463	118.455	772.511	21.5853	438.637	2136.65	2530.62	LM
Schlatt-Haslen	8726.91	1242.73	449.801	287.309	581.549	265.026	119.746	752.262	24.7064	429.685	2126.33	2447.77	LM
Schwende	9096.48	1255.27	450.714	292.565	583.708	268.537	119.594	764.929	23.9263	438.892	2067.44	2830.9	LM
Oberegg	9937.22	1343.22	492.843	311.219	637.271	306.077	130.385	822.724	24.6968	481.859	2476.53	2910.41	MH
Häggenschwil	9049.2	1258.92	447.754	290.579	590.273	268.065	118.198	764.035	25.1182	435.541	2405.45	2445.26	LM
Muolen	9293.88	1294.94	468.344	301.096	613.197	278.471	122.331	797.86	25.6337	452.653	2482.31	2457.05	LM
St. Gallen	9307.4	1417.15	547.97	339.314	660.751	311.643	150.775	877.625	25.6115	518.569	1737.08	2720.91	LM
Wittenbach	8575.91	1367.66	492.41	310.954	624.588	299.635	134.759	813.538	23.2523	475.355	1930.25	2103.51	LO
Berg (SG)	9292.55	1284.83	463.395	295.037	619.555	279.407	119.675	785.917	23.3846	450.628	2046.43	2924.29	LM
Eggersriet	9680.55	1334.58	482.415	305.168	622.667	291.049	126.253	806.787	25.1463	463.349	2758.44	2464.7	LM
Goldach	8812.19	1389.94	508.916	320.544	643.517	307.195	138.344	836.529	25.2534	492.075	1731.62	2418.25	LM
Mörschwil	8821.93	1330.9	469.709	299.631	612.759	285.675	124.045	792.674	23.4764	452.259	1987.95	2442.85	LM
Rorschach	9012.33	1356.31	513.141	319.306	625.887	297.465	142.972	824.48	24.175	489.346	1756.96	2662.3	LM
Rorschacherberg	8774.84	1372.94	508.566	318.453	639.587	299.233	138.514	829.129	23.3592	486.51	1965.7	2192.86	LM
Steinach	8892.8	1390.25	508.463	320.059	644.608	306.612	137.936	838.457	23.9294	492.195	1985.21	2245.08	LM
Tübach	9089.94	1317.33	481.191	303.534	606.593	286.076	128.952	793.014	22.4547	463.4	2113.59	2573.81	LM
Untereggen	8654.63	1272.43	457.9	298.926	606.41	258.542	121.628	772.737	25.2378	447.164	1846.61	2547.05	LO
Au (SG)	8811.46	1357.26	497.311	313.529	621.981	290.962	137.461	814.236	25.2171	475.042	1927.27	2351.19	LM
Balgach	9438.45	1358.68	502.483	318.365	636.239	291.637	135.539	829.34	25.4471	480.512	2220.43	2639.78	LM
Berneck	9393.98	1359.32	490.506	313.007	631.489	292.989	131.98	821.893	23.4002	476.45	2228.02	2624.93	LM
Diepoldsau	8790.86	1293.76	471.069	302.989	610.846	272.893	126.332	787.035	24.6334	457.38	1948.64	2495.28	LM
Rheineck	9659.05	1375.83	502.866	316.851	633.77	302.627	136.999	826.577	24.5471	484.802	2160.26	2893.92	LM
St. Margrethen	8737.43	1296.03	474.707	300.834	601.098	278.789	131.745	772.922	22.6698	461.416	1934.81	2462.42	LM
Thal	9465.57	1360.94	500.38	315.245	633.004	295.364	134.835	824.263	25.7751	477.714	2259.43	2638.61	LM
Widnau	8706.43	1316.32	488.307	309.813	621.633	281.807	131.906	808.237	26.141	467.981	1940.61	2313.67	LM
Altstätten	9122.11	1307.22	480.029	302.437	605.882	284.442	130.073	788.196	24.0881	460.069	2330.08	2409.59	LM
Eichberg	9222.14	1346.44	495.791	317.851	645.847	283.007	129.1	831.732	27.9288	477.772	2264.53	2402.14	LM
Marbach (SG)	8976.32	1319.24	459.01	298.003	601.324	268.935	125.299	775.013	20.816	451.948	2382.59	2274.14	LM
Oberriet (SG)	9338.85	1297.88	467.544	299.221	601.38	274.622	125.131	786.425	23.7342	449.084	2648.21	2365.62	LM
Rebstein	9085.27	1326.47	482.661	305.349	615.379	287.941	131.429	801.244	22.5966	469.294	2163.05	2479.86	LM
Rüthi (SG)	10136.4	1343.86	494.5	312.745	633.871	288.495	133.444	825.642	27.6443	473.62	2964.2	2638.43	MH
Buchs (SG)	9116.43	1315.11	487.96	307.638	610.332	284.301	134.545	796.075	22.8624	470.589	2398.16	2288.86	LM
Gams	9304.91	1309.06	474.81	303.45	606.64	276.638	127.598	792.009	24.2732	455.404	2830.05	2104.98	LM
Grabs	9005.35	1323.14	478.068	303.653	611.729	282.882	128.269	796.851	22.9447	459.425	2365.88	2232.51	LM
Sennwald	9896.18	1354.08	509.51	318.399	642.055	292.953	136.127	833.638	24.5284	482.375	3096.81	2205.7	MH
Sevelen	9151.38	1303.6	486.477	307.653	616.229	281.54	132.454	799.707	24.0425	467.694	2328.83	2403.16	LM
Wartau	9430.63	1346.17	482.147	307.632	618.635	287.495	131.948	797.721	23.8058	467.924	2606.05	2361.1	LM
Bad Ragaz	9292.16	1395.72	522.131	326.761	649.46	310.066	141.256	850.755	24.1781	501.335	2087.27	2483.23	LM
Flums	9538.25	1296.76	469.758	300.925	604.907	278.811	127.149	784.538	23.7093	457.557	2506.45	2687.69	LM
Mels	8893.99	1303.71	473.723	304	609.823	276.727	127.49	791.008	24.5303	459.243	2194.65	2329.09	LM
Pfäfers	10239.4	1341.37	480.034	305.699	620.263	289.365	128.842	810.467	24.4151	466.805	2891.65	2880.5	MH
Quarten	11134.3	1384.12	523.702	330.013	659.263	305.578	139.509	861.61	27.1295	501.612	3526.73	2875.04	MH
Sargans	9217.22	1346.39	503.833	315.896	632.263	290.377	137.299	822.435	25.2423	480.128	2351.91	2311.45	LM
Vilters-Wangs	9147.23	1324.06	476.971	306.011	621.255	282.451	127.167	808.844	25.082	464.042	2291.12	2420.22	LM
Walenstadt	9980.38	1352.27	495.126	313.965	632.21	294.358	133.67	823.399	23.1476	479.976	3136.01	2296.24	MH
Amden	10606.4	1468.37	533.901	334.475	672.931	324.879	143.283	884.482	26.565	509.595	3085.06	2622.91	MH
Benken (SG)	8770.19	1311.59	474.438	304.173	621.719	282.122	123.837	805.333	22.6222	461.849	2359.32	2003.18	LM
Kaltbrunn	8901.63	1284	470.087	298.901	593.975	266.176	127.679	778.167	23.547	446.099	2579.03	2033.97	LM
Schänis	9828.15	1335.56	489.249	312.273	629.201	283.574	130.158	822.438	26.049	469.937	2830.25	2499.46	MH
Weesen	10767.5	1410.7	512.545	321.354	655.445	314.758	136.846	851.221	22.0204	498.851	2861.03	3182.68	MH
Schmerikon	9492.65	1358.34	493.166	311.245	628.223	292.417	133.146	819.248	23.9731	472.056	2647.4	2313.44	LM
Uznach	8746.47	1304.99	472.11	300.887	604.027	277.551	128.572	785.13	23.1714	455.45	2152.47	2242.11	LM
Rapperswil-Jona	9245.84	1394.8	515.235	323.702	646.581	305.871	139.185	847.777	25.3801	493.221	2400.5	2153.6	LM
Gommiswald	9635.16	1375.44	502.892	317.218	639.772	297.575	133.271	836.141	25.3075	478.549	2655.99	2373	LM
Eschenbach (SG)	9031.5	1322.09	472.366	303.021	613.244	282.756	126.418	795.633	23.6932	458.455	2546.93	2086.89	LM
Ebnat-Kappel	10057.3	1394.93	507.186	320.186	650.037	308.613	135.391	839.357	23.6861	490.701	2352.29	3034.89	MH
Wildhaus-Alt St. Johann	11342.5	1361.75	503.787	314.081	638.264	312.637	133.023	836.824	24.2948	486.368	3790.99	2940.45	HI
Nesslau	10769.6	1365.18	500.483	316.127	641.084	305.31	131.74	835.899	25.7747	481.099	3305.68	2861.22	MH
Hemberg	9150.58	1277.59	456.01	287.211	597.972	279.761	119.847	765.374	23.0742	434.876	2435.08	2473.79	LM
Lichtensteig	10317.5	1441.27	552.461	345.318	682.25	314.867	148.324	895.624	26.9129	526.733	2117.46	3266.26	MH
Oberhelfenschwil	8945.89	1278.87	452.986	288.848	593.603	281.829	119.33	768.65	24.7826	437.573	2385.67	2313.75	LM
Neckertal	9638.17	1331.27	493.298	313.155	636.207	289.271	129.78	823.608	27.6119	473.244	2515.74	2604.99	LM
Wattwil	9418.82	1341.41	487.511	308.708	622.465	295.969	131.117	808.011	24.5303	472.147	2218.25	2708.7	LM
Kirchberg (SG)	8968.52	1289.99	471.777	301.41	608.175	275.072	127.38	784.893	24.3008	455.433	2288.59	2341.51	LM
Lütisburg	9346.87	1287.81	475.234	304.311	619.412	273.417	124.226	798.834	28.8765	454.439	2370.5	2609.82	LM
Mosnang	8792.68	1277.56	446.775	288.124	584.547	271.963	118.351	762.476	22.8882	431.634	2395.67	2192.68	LM
Bütschwil-Ganterschwil	9259.11	1295.45	471.814	299.431	612.663	282.315	124.372	785.475	24.7974	451.778	2283.89	2627.12	LM
Degersheim	9645.16	1333.54	483.853	310.477	626.099	287.169	129.517	811.673	26.1864	470.401	2283.04	2883.21	LM
Flawil	9091.23	1326.72	484.919	307.003	612.034	285.455	132.88	797.002	22.9799	467.754	2071.42	2583.06	LM
Jonschwil	9030.59	1290.38	466.415	297.649	611.816	271.825	123.935	790.382	21.3764	451.958	2336.28	2368.57	LM
Oberuzwil	9152.54	1303.32	471.247	300.64	608.324	282.077	126.204	789.365	23.7585	456.659	2248.22	2542.73	LM
Uzwil	8926.22	1322.89	475.856	303.106	609.865	283.782	129.776	792.34	22.922	461.772	2105.73	2418.18	LM
Niederbüren	8647.56	1233.38	438.277	285.398	583.481	253.978	116.136	746.516	23.4404	425.751	2283.05	2258.16	LO
Niederhelfenschwil	9274.87	1258.82	439.767	286.072	582.899	263.078	115.405	755.122	22.1004	427.581	2699.21	2424.82	LM
Oberbüren	9373.48	1336.97	487.336	310.91	626.331	280.148	129.348	814.958	25.0782	466.751	2397.52	2498.12	LM
Zuzwil (SG)	9488.98	1321.93	489.616	309.881	632.385	283.464	127.915	817.481	24.8814	465.724	2533.31	2482.38	LM
Wil (SG)	9066.94	1364.55	507.307	317.585	631.088	298.292	139.538	826.876	23.6381	486.489	2015.32	2456.26	LM
Andwil (SG)	8991.99	1318.87	459.386	298.493	606.326	273.291	121.692	790.911	24.5111	445.894	2200.85	2451.77	LM
Gaiserwald	8918.88	1355.31	486.597	309.808	627.399	291.902	131.116	813.927	24.57	472.354	2206.42	2199.47	LM
Gossau (SG)	8734.08	1343.81	494.314	312.5	628.159	290.998	133.755	815.007	24.5171	475.412	1867.52	2348.09	LM
Waldkirch	8866.58	1249.36	438.668	286.379	579.97	262.681	116.039	757.209	23.6258	430.548	2342.75	2379.35	LM
Alvaschein	11029	1322.34	489.101	310.144	630.181	308.536	131.028	802.982	30.7122	468.971	4027.89	2507.15	MH
Mon	10149.2	1424.42	534.703	340.733	757.478	308.507	127.332	907.825	24.1747	534.534	2943.43	2246.12	MH
Mutten	12230.8	1436.04	482.404	320.875	671.055	329.325	128.678	869.336	36.0893	493.82	5655.71	1807.47	HI
Stierva	10374.5	1428.2	520.999	337.528	698.944	316.471	136.903	890.369	31.856	510.41	3723.92	1778.94	MH
Tiefencastel	10481.8	1351.33	537.325	339.112	692.676	308.481	135.173	892.512	31.1501	510.161	2753.51	2930.37	MH
Vaz/Obervaz	11857.7	1450.02	545.446	341.527	681.16	320.175	146.9	892.865	26.1577	525.77	2957.97	3969.7	HI
Alvaneu	11190.3	1377.71	532.451	327.078	669.187	328.852	139.701	869.776	21.9021	510.06	2832.73	3580.89	MH
Brienz/Brinzauls	11482.6	1427.22	569.433	352.766	686.508	310.246	153.947	924.827	34.5852	532.342	3110.85	3379.89	HI
Lantsch/Lenz	12867	1462.51	541.516	345.659	682.614	321.556	148.537	880.368	27.8929	532.257	4312.36	3611.68	HI
Schmitten (GR)	12135	1528.05	571.135	351.997	726.453	347.614	147.489	934.871	24.2276	537.272	3529.59	3436.28	HI
Surava	13030.6	1448.73	560.784	351.677	717.53	335.234	142.568	934.261	26.2697	537.744	4244.18	3731.64	HI
Bergün/Bravuogn	14297.8	1411.31	517.983	327.888	656.862	317.125	137.553	857.425	29.1486	499.773	3943.53	5599.25	HI
Filisur	10480.9	1422.61	514.149	330.328	674.351	324.533	135.42	867.474	28.2515	510.808	2337.19	3335.82	MH
Bivio	13170.9	1475.58	555.588	332.991	671.492	357.905	148.539	906.022	23.4498	516.955	3214.24	4968.12	HI
Cunter	10097.4	1373.75	524.207	322.481	637.023	294.109	146.228	844.34	19.5389	495.81	2524.7	2915.2	MH
Marmorera	10879.8	1512.72	487.964	296.92	745.34	358.552	116.728	849.888	15.9079	488.636	3728.72	2278.41	MH
Mulegns	13334.9	1675.54	584.455	356.484	758.161	419.899	143.018	941.776	35.1135	541.782	4053.17	3825.48	HI
Riom-Parsonz	10684.3	1503.85	547.351	345.837	705.137	342.749	142.752	910.72	25.373	530.498	2955.27	2674.81	MH
Salouf	9861.79	1435.78	498.123	329.272	667.171	297.752	136.419	848.594	30.5938	492.871	1985.49	3139.73	MH
Savognin	11929.5	1451.72	556.017	343.386	703.304	330.741	145.837	908.897	27.8953	528.908	2558.05	4374.78	HI
Sur	12118.6	1654.07	686.077	413.845	853.011	381.924	170.681	1103.26	29.9947	625.693	3048.42	3151.64	HI
Tinizong-Rona	11368	1343.82	489.061	311.697	625.822	302.311	138.08	800.75	21.5805	495.751	3424.02	3415.07	HI
Brusio	9005.43	1323.09	479	303.861	615.944	303.582	125.95	810.052	22.2748	469.918	1986.8	2564.95	LM
Poschiavo	8967.71	1388.84	491.799	315.539	644.065	303.421	131.133	827.853	22.9345	484.481	1431.35	2926.3	LM
Falera	10236.2	1397.22	486.671	308.561	627.423	304.409	129.456	826.512	21.4345	472.262	2835.78	2826.49	MH
Laax	11717.9	1520.24	591.214	360.421	730.415	342.8	155.784	955.137	26.2198	555.873	2735.61	3744.2	HI
Sagogn	10502.4	1415.73	506.942	318.067	637.401	303.396	133.979	846.701	21.8989	478.365	3027.45	2812.47	MH
Schluein	9900.09	1437.64	529.94	327.063	657.329	313.454	144.703	864.597	21.1974	502.757	2343.67	2757.74	MH
St. Martin	7749.43	1098.56	422.113	265.677	571.847	253.339	108.468	707.71	18.075	413.699	2534.18	1355.77	LO
Vals	11420.5	1378.56	502.429	319.773	640.93	307.248	134.553	846.441	24.2989	492.895	3419.77	3353.57	HI
Andiast	10566.3	1417.18	476.783	306.45	623.629	314.824	126.35	820.241	20.8528	472.964	3526.37	2460.61	MH
Obersaxen	10851.6	1379.38	520.203	326.164	674.698	317.763	136.5	860.736	24.3147	513.523	2612.61	3485.67	MH
Waltensburg/Vuorz	11090.2	1386.97	499.649	315.615	656.309	317.297	131.406	831.428	27.1173	479.37	3542.48	2902.54	MH
Mundaun	10578.2	1464.57	532.556	334.522	685.078	334.954	139.418	882.641	24.023	514.327	2390.25	3275.83	MH
Lumnezia	10031.5	1358.18	499.791	312.723	642.027	311.887	131.118	832.161	24.0005	483.816	2699.57	2736.24	MH
Ilanz/Glion	9061.62	1361.79	505.231	321.199	646.189	300.189	135.665	839.14	26.2796	491.169	2084.36	2350.41	LM
Almens	10182.8	1372.36	517.823	327.16	669.242	298.364	132.265	848.621	24.4011	486.415	3025.89	2480.27	MH
Fürstenau	9487.16	1390.99	478.264	302.41	630.651	308.734	128.938	788.325	20.5229	469.939	2949.5	2018.89	LM
Paspels	8663.42	1346.62	464.391	303.334	611.938	279.017	125.333	805.996	20.6459	458.429	2229.21	2018.5	LO
Pratval	9724.74	1369.83	491.011	308.459	620.422	295.366	134.672	821.895	22.1983	470.057	3221.29	1969.53	LM
Rodels	10785.3	1431.3	581.322	358.558	740.317	324.784	150.69	943.752	37.0808	546.241	3322.62	2348.65	MH
Rothenbrunnen	9356.06	1354.21	517.891	325.355	673.152	290.089	135.674	853.098	23.6734	501.472	2341.46	2339.99	LM
Scharans	8880.87	1293.1	465.474	299.838	602.887	280.131	124.114	783.07	21.6356	457.512	2642.79	1910.33	LM
Sils im Domleschg	9683.04	1323.63	488.723	305.615	616.776	289.056	132.91	808.598	27.0425	465.654	2751.43	2473.61	LM
Cazis	9405.05	1322.89	492.328	311.749	632.068	288.946	130.503	817.854	24.3732	476.215	2823.07	2085.05	LM
Flerden	8869.52	1213.7	446.184	290.113	596.296	258.767	117.991	767.488	23.1591	451.563	3002.61	1701.64	LM
Masein	6897.99	1228.86	443.913	276.086	580.328	272.105	115.591	741.043	24.8196	412.947	1186.49	1615.8	LO
Thusis	9295.66	1347.18	500.65	314.202	628.37	298.448	136.105	817.358	24.7448	481.643	2278.16	2468.8	LM
Tschappina	10606.2	1436.21	524.805	332.983	679.832	334.141	132.353	903.27	32.3359	511.744	3343.53	2375.02	MH
Urmein	10662.6	1416.89	547.385	330.088	686.496	336.088	146.858	891.163	25.0155	513.407	3453.93	2315.29	MH
Tomils	10649.3	1348.9	499.551	316.289	641.58	301.382	129.812	833.966	27.1834	480.243	3768.59	2301.83	MH
Safiental	10416.6	1316.37	480.008	304.485	623.706	294.195	124.413	803.179	23.6291	458.766	3945.97	2041.84	MH
Avers	10440.3	1366.22	521.167	327.098	684.202	325.802	133.94	864.275	19.9882	521.019	3037.59	2639.03	MH
Hinterrhein	8162.79	1131.94	389.74	249.403	507.027	261.925	106.553	660.488	13.6211	387.144	2391.04	2063.91	LO
Nufenen	8727.76	1119.6	386.309	239.393	502.058	261.036	101.358	660.205	14.26	372.035	3214.18	1857.33	LM
Splügen	13640.2	1449.49	550.728	334.231	691.146	338.977	142.852	895.031	22.4475	512.803	3651.67	5050.86	HI
Sufers	10588.3	1395.4	496.075	319.025	628.758	307.392	127.498	843.905	21.53	484.431	3512.09	2452.24	MH
Andeer	10760.4	1435.75	536.836	338.067	687.749	323.869	140.912	881.729	25.7769	522.57	3085.32	2781.82	MH
Casti-Wergenstein	9411.08	1360.16	570.643	355.07	710.588	307.118	141.296	954.853	42.3422	523.283	2983.03	1462.7	LM
Donat	9263.94	1184.52	459.473	298.299	601.202	262.014	117.395	787.677	24.2974	459.084	2998.04	2071.94	LM
Lohn (GR)	11335.2	1625.23	523.288	337.948	686.309	376.668	133.139	910.543	27.0552	495.232	4067.43	2152.33	HI
Mathon	9206.27	1341.65	520.613	335.811	640.088	285.859	133.719	861.137	30.3781	487.849	2514.75	2054.43	LM
Rongellen	8489.27	1421.01	557.14	347.652	704.52	314.293	133.181	903.767	32.9792	515.366	1606.79	1952.57	LO
Zillis-Reischen	8336.82	1352.99	484.592	301.947	621.84	300.024	125.224	817.774	22.723	459.841	2092.57	1757.3	LO
Ferrera	10392.9	1380.65	544.287	319.862	610.501	314.685	150.822	862.026	18.1989	492.037	3217.66	2482.14	MH
Bonaduz	8733.4	1380.13	508.106	323.517	642.288	286.751	136.137	844.992	26.5221	481.754	2105.55	1997.65	LM
Domat/Ems	8370.58	1311.82	471.62	299.622	600.343	278.956	128.817	782.086	21.6494	456.35	1806.32	2213	LO
Rhäzüns	8575.8	1320.33	464.238	297.147	606.118	277.987	125.218	784.311	21.0564	451.64	1875.87	2351.88	LO
Felsberg	8253.36	1334.91	483.942	310.247	624.852	282.64	129.978	808.374	24.4132	471.726	1733.02	2049.26	LO
Flims	11262.4	1484.59	566.109	350.187	704.027	336.71	150.975	918.803	26.9758	538.928	2688.04	3497.03	MH
Tamins	9706.15	1379.4	523.267	321.041	649.762	308.335	137.833	844.06	26.8783	488.202	2557.07	2470.3	LM
Trin	9923.74	1426.35	522.343	329.434	658.666	308.194	140.959	864.362	24.7548	501.221	2752.23	2395.23	MH
Ardez	9782.06	1476.44	531.882	334.948	697.311	331.097	139.706	885.655	28.3788	519.047	1613.68	3223.91	LM
Guarda	9970.05	1350.58	520.279	324.416	658.719	300.918	137.785	865.038	18.5436	501.932	960.67	4331.17	MH
Lavin	9388.91	1347.71	507.801	330.025	663.098	280.831	131.7	849.954	25.5806	504.645	1205.63	3541.94	LM
Susch	13535.4	1436.49	557.789	351.369	734.009	334.998	141.721	926.865	39.8947	531.046	4124.05	4357.21	HI
Tarasp	12914.6	1416.57	551.589	345.268	711.187	315.823	146.594	899.645	31.575	531.651	3513.66	4450.99	HI
Zernez	10782	1408.68	519.464	326.101	657.017	309.768	138.086	855.725	24.5112	494.511	2516.05	3532.09	MH
Samnaun	13714.2	1426.3	564.036	349.5	686.295	317.393	149.519	912.342	32.5064	521.353	3613.62	5141.3	HI
Ftan	9198.4	1400.41	518.671	333.649	667.818	326.738	138.254	875.845	27.9764	516.866	1967.13	2425.04	LM
Scuol	9506.66	1420.34	524.665	327.581	658.31	312.559	141.742	854.563	25.6924	499.049	1912.52	2829.64	LM
Sent	8764.58	1349.05	463.29	296.323	606.141	297.441	125.171	786.115	19.2797	459.492	1573.14	2789.14	LM
Valsot	9562.31	1357.37	472.643	300.198	641.452	307.106	122.288	802.764	21.2391	466.202	2106.56	2964.49	LM
Bever	11390.8	1458.01	550.016	344.658	687.121	316.122	145.871	914.729	26.0138	523.195	1469.21	4955.91	HI
Celerina/Schlarigna	10712.2	1384.36	531.34	329.868	653.675	303.015	143.605	863.762	27.6123	502.206	1506.73	4466.04	MH
Madulain	14763	1447.88	618.893	368.167	755.532	335.952	155.339	990.622	30.9697	563.759	3039.39	6456.49	HI
Pontresina	11178	1381.91	538.433	333.464	661.349	306.541	144.76	863.539	24.5011	510.502	1604.1	4808.92	MH
La Punt-Chamues-ch	11164.2	1403.53	526.34	323.472	647.802	311.871	140.071	852.924	26.8305	490.427	1713.21	4727.74	MH
Samedan	10537.9	1452.64	537.831	338.288	671.231	317.356	145.533	878.885	24.9105	519.541	1373.33	4278.39	MH
St. Moritz	10913.2	1461.98	556.13	347.856	695.071	325.675	151.795	902.344	28.0841	537.488	1115.79	4791	MH
S-chanf	10839	1421.5	537.359	334.93	669.111	305.551	141.588	877.593	25.5313	505.328	2192.6	3827.93	MH
Sils im Engadin/Segl	12531	1519.17	597.922	377.745	767.018	328.924	157.427	979.826	33.4041	575.649	1544.42	5649.52	HI
Silvaplana	12571.3	1507.2	608.035	364.851	711.955	345.553	164.247	952.435	27.5314	559.333	1511.24	5818.95	HI
Zuoz	12489.9	1470.64	557.909	348.123	698.429	331.824	149.177	918.336	24.7737	537.349	1955.89	5497.47	HI
Bregaglia	11398.6	1377.23	504.802	319.362	655.507	313.487	133.437	836.604	23.7032	490.133	3841.82	2902.5	HI
Arvigo	10617.2	1442.48	534.582	330.758	651.09	315.822	146.69	876.278	23.0198	506.553	4005.09	1784.81	MH
Braggio	10935.4	1482.99	666.399	391.494	730.657	332.682	173.772	1016.12	32.8684	576.916	3782.03	1749.45	MH
Buseno	10407.9	1422.4	544.747	333.077	681.803	337.958	145.157	887.728	34.606	508.816	3807.51	1704.12	MH
Castaneda	10230.1	1421.25	494.822	309.27	633.67	303.999	134.88	820.519	20.7607	466.442	3697.8	1926.7	MH
Cauco	9643.58	1249.37	401.012	273.741	564.297	236.362	110.669	728.801	14.6548	402.965	4188.53	1473.17	LM
Rossa	11674.1	1643.43	645.782	399.404	816.847	390.05	165.226	1046.22	37.6407	614.228	3429.31	2485.99	HI
Santa Maria in Calanca	10731.3	1632.28	683.551	409.884	884.111	388.638	168.19	1107.9	50.1895	620.877	2540.19	2245.5	MH
Selma	11520.6	1708.28	618.615	406.272	862.153	379.124	160.976	1044.67	33.8343	641.328	3417.14	2248.16	HI
Lostallo	9986.58	1379.95	496.341	319.06	631.941	295.222	133.112	835.256	23.9894	490.794	3475.25	1905.67	MH
Mesocco	11046.9	1469.25	551.186	345.605	695.167	327.576	147.723	903.376	28.5653	528.759	3572.48	2477.22	MH
Soazza	9492.24	1364.79	505.674	316.947	664.88	318.75	132.359	834.183	22.7637	493.982	2934.7	1903.21	LM
Cama	9447.97	1376.25	500.486	312.898	621.593	299.247	134.336	823.785	22.2624	475.787	2954.54	1926.79	LM
Grono	9095.2	1321.74	503.633	316.761	646.362	298.463	133.448	827.949	27.2749	491.168	2319.84	2208.55	LM
Leggia	10357.8	1526.59	556.465	370.777	720.251	326.029	147.141	942.177	36.403	561.862	3274.67	1895.43	MH
Roveredo (GR)	9464.37	1398.12	507.337	322.956	650.881	302.778	136.79	844.903	24.5782	494.741	2576.7	2204.59	LM
San Vittore	8942.54	1408.87	520.906	332.279	674.804	299.326	138.967	856.31	27.9194	501.224	2059.9	2122.04	LM
Verdabbio	9569.2	1340.37	516.829	320.682	625.408	288.173	138.511	825.222	23.9529	484.275	3177.81	1827.97	LM
Val Müstair	11009.2	1427.03	511.216	328.39	676.008	320.013	134.296	865.113	27.4774	504.106	2188.67	4026.87	MH
Davos	11412.7	1433.46	552.675	343.451	681.057	317.11	147.751	897.097	26.76	522.853	2463.06	4027.48	HI
Fideris	10055.8	1367.83	497.786	317.763	644.08	307.874	130.671	849.908	26.0863	484.825	2763.73	2665.24	MH
Furna	8884.84	1342.63	463.394	302.772	615.74	284.532	120.366	799.724	28.4863	441.237	2680.89	1805.07	LM
Jenaz	10391.1	1421.29	512.926	323.376	672.225	312.281	132.68	857.221	22.3675	492.542	2472.04	3172.11	MH
Klosters-Serneus	12432.2	1417.56	534.512	331.069	667.455	323.417	142.377	871.709	26.3691	508.244	3230.79	4378.7	HI
Conters im Prättigau	10512.2	1335.74	516.48	326.906	644.782	296.027	140.385	856.723	25.3165	507.936	3415.19	2446.72	MH
Küblis	11441.7	1364.2	529.336	330.465	662.618	304.046	137.676	868.908	27.3789	504.231	3382.95	3329.91	HI
Saas	11083.7	1377.43	498.189	316.58	628.55	309.587	135.435	836.835	23.896	486.068	3578.49	2892.6	MH
Luzein	10240.6	1371.29	484.885	313.946	643.242	299.54	129.05	819.547	26.7599	477.511	3144	2530.87	MH
St. Antönien	10331.7	1338.91	482.884	310.87	642.041	279.579	124.421	812.832	25.3063	473.374	3199.31	2642.14	MH
Chur	8802.11	1442.06	546.054	338.446	667.046	320.813	149.059	882.567	25.6606	519.098	1547.05	2364.25	LM
Churwalden	11312.4	1440.35	532.485	336.212	677.092	314.471	142.484	877.487	25.9936	513.407	2729.37	3723.03	HI
Arosa	12928.9	1462.9	556.019	342.9	689.979	330.418	147.817	906.807	26.9289	526.702	3565.89	4372.56	HI
Maladers	9752	1489.05	561.084	351.049	734.364	335.209	145.719	926.757	26.0436	543.392	1824.73	2814.6	LM
Tschiertschen-Praden	11305.3	1444.78	559.669	347.296	711.74	320.382	149.428	906.46	30.6557	534.607	2767.93	3532.31	HI
Haldenstein	9622.13	1370.89	499.863	320.188	633.82	291.088	135.395	835.995	25.3105	482.498	2850.31	2176.77	LM
Trimmis	8824.19	1370.16	499.675	315.519	639.446	292.883	133.343	826.417	24.2206	478.693	1927.61	2316.22	LM
Untervaz	8879.22	1326.77	484.355	308.957	621.662	278.47	129.602	808.448	25.149	465.295	2401.01	2029.5	LM
Zizers	9386.76	1367.5	498.586	316.865	636.601	295.271	133.737	826.577	24.174	481.814	2389.45	2416.17	LM
Fläsch	9033.37	1383.96	513.211	321.528	655.836	303.954	135.684	856.703	22.8385	493.351	2143.81	2202.49	LM
Jenins	10362	1358.29	504.552	323.595	651.562	284.241	131.622	845.762	26.9455	484.167	3413.15	2338.13	MH
Maienfeld	9283.61	1403.65	523.663	326.932	652.673	306.758	139.379	857.445	25.5081	498.002	2336.49	2213.11	LM
Malans	9210.06	1369.15	497.585	316.442	633.509	295.127	132.059	838.533	23.285	482.738	2234.71	2386.92	LM
Landquart	8453.19	1348.38	499.154	314.517	636.859	292.642	134.635	821.946	25.9746	479.811	1792.08	2107.18	LO
Grüsch	9670.8	1378.78	510.61	323.761	668.472	303.457	132.481	856.412	26.8152	493.704	2714.21	2262.1	LM
Schiers	9654.76	1348.23	497.371	316.644	634.292	291.501	133.377	823.7	24.7924	479.862	2476.03	2628.96	LM
Seewis im Prättigau	9418.34	1339.61	485.924	308.908	618.757	289.538	128.424	812.996	23.5154	466.708	2578.01	2365.95	LM
Breil/Brigels	10004.9	1248.11	453.054	289.821	581.961	274.474	119.493	766.774	25.5684	439.294	2965.16	2841.15	MH
Disentis/Mustér	10111.3	1399.91	490.908	310.822	629.136	308.248	133.217	819.219	22.8264	476.83	2354.48	3165.69	MH
Medel (Lucmagn)	9526.04	1284.61	463.536	300.51	598.51	290.207	123.052	785.89	24.9681	463.851	3066.11	2124.81	LM
Sumvitg	10556.5	1414.61	496.739	318.713	660.713	318.56	129.093	845.758	27.6606	484.881	3105.65	2754.12	MH
Tujetsch	10617.4	1403.78	524.347	328.041	665.625	318.892	137.766	872.616	27.1861	507.208	2885.35	2946.58	MH
Trun	9940.33	1397.09	498.839	317.271	636.479	318.05	133.762	829.194	25.2904	486.237	2326.09	2972.03	MH
Aarau	9876.84	1472.55	563.049	353.404	744.009	328.323	151.882	915.991	26.6251	539.802	2145.47	2635.74	MH
Biberstein	9582.64	1417.32	539.824	340.326	728.251	319.604	138.498	892.451	28.7274	514.55	2403.63	2259.47	LM
Buchs (AG)	9159.19	1378.34	520.561	329.804	693.414	300.628	140.096	850.457	26.1505	499.8	2141.86	2278.08	LM
Densbüren	10095.7	1399.41	514.009	324.804	688.821	316.533	132.184	860.703	27.6322	491.644	2586.34	2753.58	MH
Erlinsbach (AG)	9489.94	1388.35	508.431	322.41	682.078	311.659	133.501	842.288	24.9698	490.345	2480.62	2305.29	LM
Gränichen	9243.64	1356.29	496.842	317.551	672.409	297.249	132.203	825.754	25.0033	480.214	2113.95	2526.18	LM
Hirschthal	10244.4	1385.27	512.541	327.556	692.843	301.215	134.461	852.964	26.3203	493.842	3032.3	2485.1	MH
Küttigen	9593.9	1419.1	513.762	327.589	692.355	313.955	136.331	857.725	25.5912	497.114	2440.27	2370.12	LM
Muhen	9401.2	1346.97	501.249	320.148	678.718	293.848	130.639	833.56	25.4694	483.628	2261.7	2525.27	LM
Oberentfelden	9189.22	1382.35	503.622	322.308	673.638	303.501	136.206	833.027	24.6853	489.671	2266.27	2253.95	LM
Suhr	8802.14	1350.1	495.966	318.055	662.115	290.041	135.124	820.894	23.9657	481.676	2032.1	2192.1	LM
Unterentfelden	9079.67	1363.88	501.677	320.013	667.513	299.566	135.007	832.884	24.3244	487.867	2226.02	2220.92	LM
Baden	9625.9	1440.13	554.105	346.611	724.409	316.027	149.283	895.556	26.2007	524.63	2161.36	2487.59	LM
Bellikon	10769.2	1475.68	546.93	343.991	739.701	322.139	140.378	910.193	27.8393	519.561	3057.34	2685.5	MH
Bergdietikon	10185.7	1401.8	514.395	323.981	692.335	314.313	135.221	848.675	25.4056	494.3	2677.41	2757.85	MH
Birmenstorf (AG)	9289.15	1350.14	500.865	320.119	674.45	296.148	132.427	825.78	25.5362	482.797	2343.57	2337.33	LM
Ennetbaden	9664.68	1447.39	554.171	347.553	732.107	320.72	146.242	904.933	27.662	528.369	1918.66	2736.87	LM
Fislisbach	9511.92	1372.91	513.378	325.504	681.831	300.257	138.331	846.039	26.3004	493.457	2621	2192.91	LM
Freienwil	8558.77	1280.43	475.317	305.714	640.785	273.074	124.237	799.411	27.3127	457.277	2005.49	2169.72	LO
Gebenstorf	9605.64	1398.16	521.146	331.016	701.43	305.899	138.703	860.548	26.8474	500.76	2447.74	2373.38	LM
Killwangen	8896.42	1296.29	465.375	302.819	630.136	273.201	126.946	772.377	23.2624	453.505	2273.49	2279.02	LM
Künten	10401.8	1323.53	488.548	312.972	660.11	286.859	129.514	813.295	25.956	470.539	3241	2649.5	MH
Mägenwil	8899.41	1267.15	463.523	298.034	628.251	268.675	124.384	778.313	24.7694	446.758	2352.06	2247.5	LM
Mellingen	9289.91	1364.72	514.224	326.275	689.179	296.827	138.658	846.78	26.5732	496.585	2386.39	2203.7	LM
Neuenhof	8736.52	1363.44	499.002	319.163	671.255	296.619	137.94	821.685	23.3698	488.024	2210.64	1905.38	LM
Niederrohrdorf	9453.4	1387.83	520.536	331.869	699.813	301.531	137.752	856.979	26.6736	501.92	2680.92	2007.58	LM
Oberrohrdorf	10210	1402.46	517.204	328.629	697.856	316.052	136.497	856.13	24.7969	504.803	3028.56	2396.97	MH
Obersiggenthal	8988.54	1387.56	503.246	321.569	676.377	304.88	136.692	832.683	23.995	490.653	2019.51	2291.37	LM
Remetschwil	9728.5	1309.96	495.481	316.664	666.835	287.154	128.249	829.422	28.6947	477.54	2902.97	2285.52	LM
Spreitenbach	8380.4	1302.83	472.847	304.834	635.896	272.036	131.945	778.46	22.0215	462.09	2382.27	1615.17	LO
Stetten (AG)	8745.49	1276.69	478.665	306.914	640.639	268.507	128.167	794.317	24.5942	461.672	2172.34	2192.98	LM
Turgi	8763.77	1366.1	516.645	326.161	668.82	293.274	142.614	835.038	23.7448	491.823	1817.97	2281.58	LM
Untersiggenthal	9255.77	1357.86	504.831	321.029	669.793	292.293	135.619	828.043	25.578	482.699	2441.14	2196.89	LM
Wettingen	9423.89	1444.6	543.372	342.476	720.952	323.463	146.554	889.307	25.5443	524.343	2065.86	2397.42	LM
Wohlenschwil	9041.81	1332.01	503.521	323.09	696.038	289.037	131.463	841.607	29.1704	488.339	2248.87	2158.67	LM
Würenlingen	9730.57	1351.95	503.397	321.499	676.927	293.27	133.546	833.67	26.5873	485.559	2697.81	2406.35	LM
Würenlos	9223.25	1348.52	492.65	314.435	661.626	292.162	130.926	818.626	23.1631	475.886	2369.06	2296.2	LM
Ehrendingen	9346.86	1353.12	502.157	320.299	676.11	295.868	132.754	832.582	27.2931	483.109	2383.23	2340.33	LM
Arni (AG)	10661.3	1309.79	492.924	317.509	678.4	283.321	128.178	825.961	29.389	474.197	3772.45	2349.21	MH
Berikon	9715.51	1385.67	517.07	326.942	692.112	303.491	137.458	850.273	26.4285	493.256	2477.64	2505.16	LM
Bremgarten (AG)	9023.64	1404.45	523.481	332.694	693.243	303.072	141.649	858.543	25.8215	502.497	2271.39	1966.79	LM
Büttikon	9276.79	1325.12	491.606	315.511	669.652	289.673	129.893	812.58	23.4602	480.518	2450.1	2288.67	LM
Dottikon	9319.38	1327.61	502.017	318.047	665.257	290.184	136.361	819.645	24.0545	483.515	2594.88	2157.81	LM
Eggenwil	9785.47	1354.39	524.575	327.548	709.344	300.272	134.542	861.413	27.7456	491.951	2832.06	2221.63	MH
Fischbach-Göslikon	9620.53	1361.48	507.905	326.367	696.651	287.145	133.572	853.438	28.6255	487.333	2804.58	2133.43	LM
Hägglingen	9917.72	1341.01	492.731	316.281	664.635	290.159	129.868	824.764	26.2983	475.543	2792.78	2563.65	MH
Jonen	9453.29	1301.07	482.941	311.226	663.67	281.106	125.26	818.704	26.5526	466.485	2943.06	2033.22	LM
Niederwil (AG)	9489.34	1352.84	499.154	320.12	674.159	290.628	130.92	833.495	26.2209	481.377	2531.75	2348.68	LM
Oberlunkhofen	9849.13	1385.14	523.427	330.464	707.985	307.954	134.356	871.74	26.8385	502.876	2715.27	2343.08	MH
Oberwil-Lieli	9754.25	1392.69	514.224	327.965	697.725	308.455	132.406	860.646	28.8224	494.81	2450.05	2546.46	LM
Rudolfstetten-Friedlisberg	9305.88	1357.05	497.75	316.311	666.741	293.957	133.648	823.527	23.1828	479.368	2463.28	2251.07	LM
Sarmenstorf	9968.28	1350.4	497.338	317.608	658.831	285.994	133.05	824.024	25.3313	475.154	2886.3	2514.25	MH
Tägerig	9695.71	1342.66	490.78	315.301	655.876	279.974	129.94	817.257	24.2127	468.234	2701.88	2469.6	LM
Uezwil	9927.04	1344.47	505.18	319.765	693.027	296.03	126.961	838.827	24.9085	482.485	3052.32	2243.06	MH
Unterlunkhofen	9384.56	1379.1	511.179	323.636	671.559	291.513	137.234	841.935	25.4922	478.039	2401.7	2323.16	LM
Villmergen	9472.91	1363.75	504.053	322.418	673.579	290.973	136.908	829.344	25.8905	485.429	2512.04	2328.53	LM
Widen	10277.5	1423.89	532.09	336.525	720.085	319.833	139.374	877.428	28.0276	510.87	2680.7	2708.66	MH
Wohlen (AG)	9031.66	1348.58	488.256	312.927	654.821	294.175	133.53	804.702	24.4289	475.905	2067.16	2427.18	LM
Zufikon	9485.14	1359.35	503.212	321.041	679.224	297.188	133.832	836.152	24.4203	488.402	2503.52	2338.8	LM
Islisberg	9140.2	1377.87	513.118	327.243	679.97	292.987	136.433	851.929	28.2616	490.327	2589.08	1852.98	LM
Auenstein	11000.3	1413.9	535.539	337.389	723.853	317.775	138.586	886.673	28.2604	510.773	3145.57	2961.95	MH
Birr	8281.31	1271.3	447.946	291.941	610.4	265.859	124.685	747.726	23.1247	441.297	2287.85	1769.19	LO
Birrhard	10523.8	1425.9	550.303	348.308	734.804	315.291	142.671	893.936	30.2112	522.412	2843.97	2715.99	MH
Bözen	11238	1344.4	498.809	318.709	677.949	295.608	132.322	817.589	22.1596	488.819	3935.06	2706.56	MH
Brugg	9182.34	1363.57	499.67	318.459	666.741	299.601	136.314	820.217	23.8675	484.596	2124.78	2444.52	LM
Effingen	11567.8	1333.93	515.318	324.406	699.149	303.259	130.81	857.238	27.6079	491.765	4031.16	2853.12	HI
Elfingen	10914.8	1434.07	559.983	357.866	768.557	314.17	145.021	941.695	35.5625	530.39	2988.84	2838.64	MH
Habsburg	10053.3	1389.71	534.861	334.013	717.901	315.708	133.258	873.818	25.4891	508.471	2730.94	2489.14	MH
Hausen (AG)	9411.75	1364.27	503.532	317.21	662.409	296.967	134.772	822.12	25.0818	476.782	2542.63	2265.99	LM
Lupfig	9175.86	1393.3	514.477	325.822	691.865	307.813	136.417	848.182	24.6365	496.035	2243.33	2193.99	LM
Mandach	12481.6	1279.04	471.058	311.448	679.565	275.996	122.164	806.62	24.1806	482.697	5400.35	2628.48	HI
Mönthal	11784.5	1455.32	543.754	342.864	748.511	336.575	137.969	904.144	28.8147	526.254	3732.5	3027.84	HI
Mülligen	9509.64	1374.62	512.538	324.142	694.696	296.844	135.151	853.239	25.3141	488.514	2628.33	2176.25	LM
Remigen	9382.15	1347.63	502.079	314.018	675.397	297.684	133.895	822.15	22.8073	476.574	2484.51	2305.4	LM
Riniken	9997.36	1379.91	501.085	318.558	672.411	305.9	133.657	833.332	24.5809	485.277	2936.73	2405.93	MH
Rüfenach	8315.7	1311.59	459.573	296.749	630.658	290.435	122.04	778.915	22.4615	452.88	1688.05	2262.35	LO
Scherz	9775.85	1343.93	501.53	321.881	668.936	300.22	130.397	832.973	24.5795	493.297	2573.7	2584.41	LM
Schinznach-Bad	9879.98	1382.78	516.397	322.589	687.837	312.255	135.56	842.204	26.2686	490.475	2283.67	2879.94	MH
Thalheim (AG)	10762.9	1426.59	528.038	333.479	714.256	314.08	133.369	885.57	27.8736	505.156	2220.57	3673.94	MH
Veltheim (AG)	9485.66	1380.54	506.776	328.627	687.18	290.477	134.487	844.932	26.8395	489.26	2330.28	2466.26	LM
Villigen	9503.13	1351.16	499.302	319.002	670.574	290.589	135.24	826.572	26.1527	483.435	2438.91	2462.19	LM
Villnachern	9535.05	1357.35	497.488	317.892	679.265	304.281	129.279	837.755	25.9528	484.453	2213.99	2687.34	LM
Windisch	9105.86	1363.01	496.155	317.358	663.864	299.559	134.881	821.314	24.0213	480.574	2176.42	2328.7	LM
Bözberg	10396	1406.34	522.455	328.781	708.427	319.666	133.708	866.047	27.6598	503.396	2638.58	2940.9	MH
Schinznach	9963.28	1414.54	510.893	327.225	694.869	315.898	133.182	862.855	29.6623	498.601	2382.85	2792.7	MH
Beinwil am See	10716	1433.95	536.823	340.68	727.171	318.156	139.711	888.432	28.7191	515.817	2616.63	3169.87	MH
Birrwil	10936.2	1512.74	557.42	349.647	766.846	339.905	145.093	917.481	25.9069	531.452	2711.24	3078.51	MH
Burg (AG)	10961.8	1385.43	538.243	341.906	729.797	310.796	140.836	880.096	27.6555	522.497	2988	3096.49	MH
Dürrenäsch	10272.3	1370.7	510.423	320.162	688.663	292.533	132.793	840.83	24.549	478.36	2561.52	3051.81	MH
Gontenschwil	10855.9	1386.02	522.402	325.916	688.959	312.707	135.622	851.279	27.9704	492.831	2851.2	3261.04	MH
Holziken	9912.44	1386.53	540.329	339.8	711.73	308.497	140.83	878.229	26.8845	513.613	2725.56	2340.43	MH
Leimbach (AG)	11275.9	1347.87	502.51	325.694	696.941	301.931	129.247	852.115	29.4771	493.332	3501.99	3094.75	MH
Leutwil	10952.7	1410.28	523.351	334.672	709.487	305.622	134.264	881.113	31.2863	503.178	3167.5	2952	MH
Menziken	10106.1	1367.39	487.812	314.503	660.802	298.265	133.044	810.003	24.9453	477.205	2849.88	2682.24	MH
Oberkulm	9546.39	1366.78	496.474	322.969	679.219	293.868	132.459	831.376	29.2675	486.347	2302.14	2605.49	LM
Reinach (AG)	9615.53	1339.85	495.836	316.124	667.285	295.497	134.122	812.755	24.34	481.432	2275.05	2773.25	LM
Schlossrued	10480.4	1336.26	500.149	316.359	674.785	305.052	128.598	830.188	32.5285	477.109	2948.4	2931.01	MH
Schmiedrued	9869.82	1333.87	507.181	320.621	671.896	291.111	130.167	832.261	26.6787	478.511	2776.09	2501.44	MH
Schöftland	9913.53	1422.39	538.057	342.131	727.579	319.523	141.02	888.716	28.2043	520.935	2381.29	2603.69	MH
Teufenthal (AG)	9607.28	1346.12	484.314	311.364	647.592	303.323	131.594	803.547	23.7656	476.082	2362.56	2717.01	LM
Unterkulm	9683.59	1333.85	491.082	315.948	665.625	290.02	131.408	810.482	26.2403	476.797	2576.65	2565.49	LM
Zetzwil	10454.5	1444.85	535.628	343.386	726.493	322.862	138.981	896.441	27.0247	524.045	2687.38	2807.46	MH
Eiken	9542.87	1346.31	503.868	321.503	685.636	293.948	132.255	834.653	27.3231	485.37	2664.03	2247.97	LM
Frick	8852.15	1334.55	482.533	309.067	648.611	287.438	131.082	800.263	22.9881	468.743	2238.33	2128.54	LM
Gansingen	9450.94	1333.09	489.76	310.595	663.257	288.646	126.195	820.202	26.3183	458.736	2221.54	2712.59	LM
Gipf-Oberfrick	9644.24	1356.99	509.095	324.017	676.998	291.651	133.465	842.022	27.5007	482.392	3038.53	1961.58	LM
Herznach	9441.97	1296.72	486.572	311.628	649.45	275.942	124.94	812.545	27.4275	460.011	2933.62	2063.12	LM
Hornussen	11046	1418.19	525.152	336.154	704.619	303.449	140.189	873.958	31.4738	495.966	3733.53	2483.28	MH
Kaisten	9429.68	1317.2	486.685	309.455	651.858	290.312	128.013	805.242	24.3953	466.95	2505.9	2443.67	LM
Laufenburg	9960.38	1353.32	497.964	317.878	668.252	295.8	132.786	817.785	25.0321	484.309	2885.94	2481.32	MH
Münchwilen (AG)	10552.5	1404.27	546.755	347.726	734.994	306.739	143.029	903.949	33.0952	528.04	3142.75	2461.16	MH
Oberhof	9184.66	1309.89	466.661	299.58	632.379	279.381	120.431	791.189	22.2577	449.703	2252.83	2560.36	LM
Oeschgen	9652.84	1397.44	504.998	326.076	687.232	302.099	133.081	852.48	26.5336	490.09	2508.2	2424.61	LM
Schwaderloch	10712	1267.2	494.666	307.579	654.499	290.104	126.92	799.629	22.8101	469.302	3316.08	2963.18	MH
Sisseln	9638.77	1421.42	531.29	337.962	716.457	308.094	139.249	879.282	23.3053	515.008	2900.33	1866.37	LM
Ueken	9406.1	1316.46	489.879	312.659	655.684	280.864	129.785	815.261	26.2355	460.828	2745.12	2173.32	LM
Wittnau	9865.67	1365.51	511.056	325.076	670.314	289.595	135.764	838.139	25.6997	483.854	2924.79	2295.87	MH
Wölflinswil	9433.24	1340.83	485.238	311.51	657.764	286.936	129.016	818.964	26.1144	467.131	2354.21	2555.53	LM
Zeihen	9606.1	1332.01	499.463	318.382	669.969	284.988	131.281	823.63	26.7208	474.988	3049.13	1995.54	LM
Mettauertal	10767.9	1402.02	518.552	331.607	712.361	313.54	134.3	868.393	28.7837	504.533	3272.31	2681.53	MH
Ammerswil	9892.14	1321.71	484.957	314.973	661.501	280.852	127.779	828.831	32.3466	467.63	3204.3	2167.26	MH
Boniswil	10518.9	1382.05	512.571	330.51	695.85	303.993	133.702	859.495	29.0678	495.899	2825.98	2949.82	MH
Brunegg	10880.8	1418.39	532.044	341.057	720.887	296.873	141.67	883.225	26.5865	511.962	3622.22	2385.85	MH
Dintikon	9579.37	1313	480.034	307.01	644.003	282.95	127.818	798.172	23.7627	460.812	3031.11	2110.7	LM
Egliswil	10990.2	1402.94	528.824	336.906	714.829	305.65	137.092	877.224	30.7018	497.775	3620.48	2537.73	MH
Fahrwangen	10389.7	1382.36	516.999	329.581	694.545	300.054	138.2	854.15	26.6179	495.434	3010.44	2641.31	MH
Hallwil	11034.4	1416.54	554.137	346.977	742.959	307.004	143.985	908.646	29.2521	522.268	3114.4	2948.24	MH
Hendschiken	9544.11	1342.45	495.744	316.61	672.268	293.362	132.022	833.662	26.4161	477.694	2508.94	2444.93	LM
Holderbank (AG)	9272.61	1404.71	527.926	330.827	698.089	308.048	140.938	863.149	25.9451	502.185	1879.4	2591.39	LM
Hunzenschwil	9004.88	1322.08	490.123	313.263	657.595	282.123	133.075	806.8	23.442	471.711	2171.93	2332.74	LM
Lenzburg	9456.14	1397.74	520.348	330.189	691.302	306.92	141.752	851.955	25.2077	502.112	2181.99	2506.62	LM
Meisterschwanden	10009.7	1393.08	523.613	332.629	716.063	309.295	136.865	869.908	28.9931	504.553	2751.78	2442.94	MH
Möriken-Wildegg	9615.76	1369.02	489.756	316.608	669.639	294.788	130.725	824.852	25.6824	476.844	2419.09	2598.76	LM
Niederlenz	9524.35	1332.22	484.594	312.252	654.891	280.325	131.513	802.941	24.2613	469.186	2599.08	2433.08	LM
Othmarsingen	9520.7	1363.83	508.03	326.604	682.002	292.432	135.032	842.683	30.1778	487.421	2414.73	2437.76	LM
Rupperswil	9203.73	1396.45	522.232	333.12	702.799	301.757	138.869	862.751	25.7023	506.344	2074.21	2339.5	LM
Schafisheim	9091.63	1332.18	493.914	314.006	659.844	291.806	130.115	821.356	24.608	475.517	2340.58	2207.71	LM
Seengen	9836.99	1356.91	495.34	317.749	668.239	291.696	131.699	829.209	25.5736	476.92	3081.72	2161.94	MH
Seon	9863.4	1377.67	498.442	322.049	670.67	298.21	134.788	833.426	25.977	488.195	2495.22	2718.76	MH
Staufen	10112.8	1429.62	519.52	331.905	710.739	318.286	137.046	872.388	27.1089	506.445	2430.34	2829.44	MH
Abtwil	9125.3	1327.69	481.068	314.943	652.118	267.111	128.35	811.58	25.8515	459.861	2979.68	1677.05	LM
Aristau	9564.24	1362.13	514.892	328.159	698.902	299.415	134.905	859.416	25.2451	496.628	2566.11	2278.44	LM
Auw	8776.27	1325.84	492.177	317.686	663.454	276.314	129.959	829.514	27.1432	471.879	2442.59	1799.71	LM
Beinwil (Freiamt)	8665.78	1313.53	474.895	310.143	638.342	275.806	125.595	801.38	25.3802	464.356	2185.35	2051.01	LO
Besenbüren	9418.24	1281.7	479.831	306.788	642.051	276.45	126.185	802.1	27.5098	455.201	3034.24	1986.18	LM
Bettwil	10117	1406.43	538.273	338.388	712.413	315.016	138.679	877.602	24.8426	507.803	2586.47	2671.06	MH
Boswil	9940.77	1415.7	531.884	339.598	718.292	306.19	140.806	884.282	30.9721	510.258	2443.83	2618.96	MH
Bünzen	9967.66	1301.84	503.54	322.243	674.139	278.327	133.034	836.389	27.9186	480.978	2781.81	2627.44	MH
Buttwil	9557.77	1358.31	489.13	317.841	657.984	289.253	127.947	817.338	26.9406	474.391	2604.56	2394.08	LM
Dietwil	9491.48	1316.44	509.183	322.82	679.704	276.227	132.503	836.829	25.216	480.11	3053.84	1858.62	LM
Geltwil	8402.44	1186.18	471.332	305.166	641.065	252.584	126.299	790.059	36.4121	459.868	2123.24	2010.24	LO
Kallern	7910.19	1165.79	439.369	274.076	580.296	248.511	113.194	719.899	19.735	401.378	2246.25	1701.7	LO
Merenschwand	9092.98	1286.84	478.734	308.928	650.268	277.685	126.237	805.847	24.2417	467.98	2606.28	2059.93	LM
Mühlau	9959.18	1379.19	514.334	328.416	682.661	291.076	136.085	853.871	26.8566	483.913	2872.08	2390.7	MH
Muri (AG)	9010.69	1342.99	487.244	312.588	653.354	289.556	131.479	812.4	23.4133	474.069	2322.55	2161.04	LM
Oberrüti	8896.7	1281.98	470.977	305.586	628.834	269.747	122.984	790.086	24.8651	452.334	2757.95	1791.36	LM
Rottenschwil	10415	1368.85	510.336	325.309	692.496	293.328	132.234	853.677	26.6295	486.784	3216.61	2508.74	MH
Sins	9095.03	1333.61	479.834	312.705	652.042	280.064	128.393	810.847	26.0714	468.251	2684.96	1918.25	LM
Waltenschwil	9446.82	1330.92	495.148	315.018	667.289	289.778	130.357	823.501	26.2502	473.548	2650.76	2244.24	LM
Hellikon	9067.11	1279.81	480.452	304.044	649.729	286.888	124.969	787.346	26.8054	467.452	2153.65	2505.97	LM
Kaiseraugst	8430.34	1380.5	511.584	324.617	683.046	301.922	138.542	838.202	26.1803	492.338	2077.67	1655.74	LO
Magden	9920.52	1363.86	494.946	317.94	670.431	302.243	129.331	835.11	27.0636	480.956	3052.6	2246.04	MH
Möhlin	9064.14	1345.61	495.141	317.183	664.416	293.223	133.456	821.864	25.1164	480.711	2549.31	1938.1	LM
Mumpf	9984.88	1380.79	522.845	327.685	694.011	301.678	137.762	848.876	25.5274	488.25	2729.47	2527.98	MH
Obermumpf	10962.4	1401.56	514.599	330.791	697.729	294.809	136.033	859.01	26.0344	495.515	3599.14	2607.21	MH
Olsberg	10528.1	1463.51	564.053	353.639	754.972	341.82	139.065	925.753	33.3848	537.989	2770.34	2643.61	MH
Rheinfelden	9442.71	1431.97	539.57	339.889	716.656	318.701	145.479	882.437	26.2404	518.951	2458.8	2064.03	LM
Schupfart	11268.6	1427.5	554.283	345.586	732.128	315.508	143.834	902.396	29.4305	512.163	3722.4	2583.32	MH
Stein (AG)	9548.89	1399.02	530.066	334.53	699.763	306.535	142.76	863.689	25.9894	507.317	2768.33	1970.89	LM
Wallbach	9496.51	1387.37	519.387	329.96	703.672	304.376	134.429	867.303	27.3141	497.197	2374.47	2351.04	LM
Wegenstetten	10453.5	1310.61	474.466	303.476	645.015	295.414	122.391	804.201	24.8605	460.223	2871.76	3141.08	MH
Zeiningen	10035.1	1382.57	521.504	329.84	704.109	309.7	134.809	868.088	26.2726	504.336	2943.84	2310.06	MH
Zuzgen	9880.4	1384.09	513.12	327.412	692.552	299.769	131.537	859.872	29.0736	484.717	2748.8	2409.45	MH
Aarburg	9375.07	1343.8	500.502	319.794	668.937	291.129	137.009	820.909	25.0353	487.641	2394.04	2386.27	LM
Attelwil	10595.4	1342.39	537.259	336.328	704.008	297.715	133.265	877.258	31.8208	495.14	3149.54	2690.69	MH
Bottenwil	10632	1375.89	524.598	329.362	706.809	313.166	132.588	864.511	27.5415	500.361	3195.3	2661.91	MH
Brittnau	9968.59	1361.89	505.459	323.23	688.596	298.433	132.072	844.695	28.3465	488.565	2468.24	2829.06	MH
Kirchleerau	10112.2	1390.21	542.206	344.704	733.288	312.482	141.485	900.59	28.8994	526.615	2312.9	2878.78	MH
Kölliken	9962.69	1341.79	499.93	317.646	668.667	294.665	132.98	823.247	25.5003	479.799	2732.79	2645.68	MH
Moosleerau	9294.25	1300.02	476.32	308.713	650.562	270.562	126.09	799.514	28.1977	460.28	2449.43	2424.56	LM
Murgenthal	10343.3	1369.71	514.217	324.881	690.537	301.265	134.959	849.56	28.6941	488.253	2565.12	3076.13	MH
Oftringen	8934.61	1357.84	503.249	320.538	670.679	293.557	137.291	823.449	24.6384	486.618	2135.37	2181.38	LM
Reitnau	9545.56	1259.29	470.451	302.33	629.513	274.387	123.956	788.211	21.4536	456.077	2560.77	2659.13	LM
Rothrist	9353.88	1374.87	504.81	322.843	682.5	298.996	135.335	839.563	26.0018	489.556	2172.35	2507.06	LM
Safenwil	9942.98	1369.54	510.721	323.936	685.473	302.651	135.226	842.52	26.7797	490.443	2621.81	2633.88	MH
Staffelbach	10185.4	1341.28	504.051	319.042	669.955	297.072	130.64	827.308	23.879	481.757	2897.62	2692.83	MH
Strengelbach	9461.03	1377.59	513.945	325.887	685.433	300.114	137.516	846.662	27.0911	492.369	2362.7	2391.72	LM
Uerkheim	10659.1	1416.4	542.243	344.122	735.011	313.127	140.827	904.272	30.3627	519.835	2993.77	2719.1	MH
Vordemwald	10387.4	1382.7	522.664	333.13	709.249	311.129	134.728	869.62	28.4899	507.869	2491.1	3096.73	MH
Wiliberg	10000.9	1327.87	542.925	341.396	734.283	296.424	129.299	883.545	36.0435	500.128	3165.93	2043.09	MH
Zofingen	10075.3	1427.71	540.815	341.98	722.299	320.852	143.69	886.827	27.0655	521.988	2277.04	2865.07	MH
Baldingen	10678.1	1299.51	491.477	311.56	644.781	290.838	124.784	806.296	27.4367	462.734	3654.51	2564.22	MH
Böbikon	12060.9	1399.99	576.333	346.756	746.145	331.619	135.926	925.59	36.7164	509.828	4204.68	2847.3	HI
Böttstein	8993.28	1311.05	473.245	305.377	647.311	286.973	128.514	787.718	24.9003	464.531	2331.6	2232.06	LM
Döttingen	9089.97	1310.13	481.995	308.161	649.949	284.845	130.467	792.852	25.0286	465.126	2264.88	2376.54	LM
Endingen	9323.78	1284.6	466.012	298.626	628.108	280.33	123.211	782.626	23.7174	448.617	2478.49	2509.45	LM
Fisibach	10539.3	1407.96	560.334	354.288	761.583	316.296	141.039	926.275	33.2339	535.64	2772.96	2729.67	MH
Full-Reuenthal	10247.8	1342.3	488.893	313.405	659.294	292.011	126.522	817.691	26.4922	465.918	2917.87	2797.37	MH
Kaiserstuhl	13614.9	1526.49	622.368	382.854	811.461	348.459	158.335	1006.55	30.0001	579.593	3412.37	4736.44	HI
Klingnau	9758.42	1360.2	511.031	321.445	682.735	305.47	135.613	833.112	24.9285	491.705	2441.58	2650.6	LM
Koblenz	9469.9	1354.97	509.819	329.171	695.369	296.588	136.164	846.284	27.9583	501.957	2103.65	2667.98	LM
Leibstadt	9904.98	1341.33	488.978	310.201	657.519	292.939	131.033	806.629	22.3239	473.372	2837.11	2543.55	MH
Lengnau (AG)	9270.18	1311.94	473.359	308.459	645.686	279.108	125.344	802.413	24.5102	461.761	2509.89	2327.71	LM
Leuggern	9807.77	1349.57	501.816	316.542	679.028	299.639	130.761	832.567	27.1654	478	2642.09	2550.59	MH
Mellikon	10814.5	1320.11	454.769	288.739	615.827	288.617	117.295	782.101	19.8898	438.892	3349.22	3139.07	MH
Rekingen (AG)	10234.2	1304.9	494.451	316.569	660.763	286.876	129.803	817.846	24.3534	478.488	2813.53	2906.67	MH
Rietheim	9997.94	1264.99	459.737	296.658	625.228	277.377	121.895	769.148	26.7856	450.108	3831.93	1874.08	MH
Rümikon	12105.1	1386.07	525.634	326.158	683.031	295.592	142.47	843.273	22.6048	482.152	4672.49	2725.59	HI
Schneisingen	9726.99	1389.1	502.378	320.612	674.52	309.874	131.515	838.691	23.7868	486.765	2299.94	2749.81	LM
Siglistorf	11114.1	1413.92	542.845	345.145	726.902	303.74	141.493	900.635	28.1288	514.528	3547.96	2648.81	MH
Tegerfelden	10315	1410.17	519.327	330.274	693.947	302.986	135.651	862.974	26.2106	493.022	2990.47	2550.01	MH
Wislikofen	10370.8	1323.64	483.282	305.582	648.109	288.867	126.03	794.607	22.3947	456.323	3150.6	2771.39	MH
Bad Zurzach	10056.5	1420.35	517.68	329.035	701.599	318.865	139.079	856.062	26.478	504.182	2549.94	2693.23	MH
Arbon	9273.54	1395.23	513.651	322.479	640.403	306.121	140.95	837.986	24.7468	494.108	2114.65	2483.22	LM
Dozwil	8225.07	1209.5	433.914	277.964	561.811	260.064	116.63	724.051	20.8715	425.052	1820.05	2375.16	LO
Egnach	9295.53	1322.56	474.709	305.8	619.462	282.31	125.391	799.248	23.9687	464.007	2144.49	2733.59	LM
Hefenhofen	9507.46	1307.98	478.129	304.699	614.382	272.211	126.597	792.44	25.8734	450.986	2425.89	2708.27	LM
Horn	9921.23	1428.16	542.563	337.321	679.515	318.442	144.47	887.881	28.8061	516.067	2411.14	2626.86	MH
Kesswil	9550.47	1360.25	489.14	307.779	627.755	294.811	130.261	813.237	28.1041	465.813	2160.22	2873.1	LM
Roggwil (TG)	9588.01	1314.48	470.759	301.827	622.638	279.299	123.453	795.459	24.7396	453.935	2423.68	2777.74	LM
Romanshorn	8834.2	1328.35	480.66	304.474	606.886	289.193	132.506	787.483	23.268	465.992	1864.56	2550.82	LM
Salmsach	9003.31	1325.65	490.72	308.651	630.022	289.99	130.923	810.903	24.7996	469.53	2025.05	2497.07	LM
Sommeri	9253.6	1342.73	519.05	325.005	675.202	290.393	133.849	854.59	28.3791	491.005	1962.18	2631.22	LM
Uttwil	9837.33	1351.51	506.161	317.304	644.322	298.522	133.605	838.871	25.2089	484.44	2536.76	2700.63	MH
Amriswil	8973.29	1315.43	482.465	305.595	612.317	284.122	132.022	792.858	23.7932	465.484	1972.21	2586.99	LM
Bischofszell	9896.17	1362.9	504.345	316.324	631.802	296.711	136.219	825.703	24.85	479.269	2389.9	2928.16	MH
Erlen	9542.9	1293.85	465.622	299.981	602.562	274.792	126.664	778.398	23.2374	454.543	2391.65	2831.6	LM
Hauptwil-Gottshaus	9774.69	1266.25	470.506	297.543	606.375	269.616	124.382	781.087	23.2294	447.572	2576.92	2911.2	LM
Hohentannen	9422.51	1321.79	473.768	312.656	632.925	272.542	125.248	805.599	26.0605	470.856	2142.93	2838.14	LM
Kradolf-Schönenberg	9810.16	1346.29	505.67	318.691	639.992	286.869	135.275	832.357	25.1657	479.678	2410.07	2830.11	MH
Sulgen	9343.31	1315.97	493.231	309.762	622.552	285.675	132.264	807.594	26.2517	467.173	2167.62	2715.22	LM
Zihlschlacht-Sitterdorf	9549.44	1293.93	473.105	303.804	617.153	278.27	124.581	799.837	24.7995	459.093	2377.38	2797.48	LM
Basadingen-Schlattingen	9664.02	1338.91	477.654	306.181	624.426	289.498	126.998	804.467	25.0532	461.784	2214.27	2994.78	LM
Diessenhofen	9442.11	1400.18	514.944	323.261	644.841	302.311	141.339	843.113	24.1642	492.772	2001.02	2754.16	LM
Schlatt (TG)	9910.09	1378.71	498.021	317.827	646.324	294.821	132.398	837.208	25.0119	484.024	2395.85	2899.89	MH
Aadorf	10175	1375.88	516.667	324.056	652.929	297.684	137.334	849.51	25.7388	490.871	2857.75	2646.55	MH
Felben-Wellhausen	9338.22	1367.62	496.624	314.33	633.173	285.284	133.325	825.269	24.1239	470.442	2305.38	2482.65	LM
Frauenfeld	9179.86	1387.75	519.503	325.011	644.745	300.469	142.184	845.287	25.0515	495.509	1933.04	2561.31	LM
Gachnang	9744.75	1323.81	490.22	310.946	633.51	282.877	129.142	815.429	24.4615	470.268	2624.09	2640	LM
Hüttlingen	9909.07	1361.68	513.637	320.066	654.731	293.972	130.549	847.51	25.0042	474.865	2794.82	2492.24	MH
Matzingen	9712.95	1315.37	486.657	308.913	623.951	283.459	131.024	810.713	27.2251	467.795	2722.1	2535.75	LM
Neunforn	10965.4	1399.98	514.597	322.877	671.908	313.773	133.994	854.861	25.8927	495.903	2874.41	3357.16	MH
Stettfurt	9545.62	1339.1	490.006	312.875	645.555	287.027	127.011	825.457	25.1478	471.019	2300.72	2721.71	LM
Thundorf	10026.6	1281.19	466.504	297.523	611.793	273.632	123.045	792.885	21.4938	450.542	2945.5	2762.51	MH
Uesslingen-Buch	9810.73	1352.83	495.558	315.774	638.004	289.879	128.275	832.188	23.1596	473.545	2286.95	2974.56	MH
Warth-Weiningen	9613	1380.91	498.404	315.055	650.318	298.515	131.332	832.717	24.7227	478.576	2356.7	2645.75	LM
Altnau	9684.78	1352.05	502.796	318.302	642.965	291.876	132.512	836.041	25.8341	482.053	2266.86	2833.49	LM
Bottighofen	9011.95	1387.32	506.398	315.157	637.605	310.49	135.616	820.609	23.7211	481.897	1751.45	2641.68	LM
Ermatingen	9620.31	1364.57	506.416	316.37	636.888	308.694	135.266	828.413	24.0639	485.183	2149.83	2864.61	LM
Gottlieben	10576.5	1481.84	560.258	346.61	710.175	328.46	150.45	926.784	26.4579	539.075	2181.63	3324.74	MH
Güttingen	9459.6	1352.4	487.814	308.13	620.987	296.605	129.308	812.814	23.2587	466.804	2000.49	2960.99	LM
Kemmental	9333.97	1314.46	474.98	306.887	623.775	284.877	126.375	801.18	26.4853	465.075	2014.15	2895.73	LM
Kreuzlingen	9036.6	1397.81	528.835	329.604	647.372	306.026	147.191	850.254	25.2551	505.433	1945.48	2353.33	LM
Langrickenbach	9310.44	1314.44	489.895	308.584	617.668	278.675	128.661	807.628	25.3347	456.113	2017.81	2865.62	LM
Lengwil	9451.1	1284.03	477.258	303.006	620.596	281.62	125.136	798.525	23.6753	465.696	2166.14	2905.41	LM
Münsterlingen	8802.35	1349.61	504.387	315.411	626.829	293.587	138.552	821.294	23.6159	484.651	1821.76	2422.65	LM
Tägerwilen	8875.49	1322.03	490.02	312.208	624.792	285.956	132.752	809.395	25.0417	476.273	1979.5	2417.52	LM
Wäldi	10165.6	1342.28	490.582	311.86	633.161	291.954	128.732	821.808	25.7791	474.602	2152.94	3491.89	MH
Affeltrangen	9186.12	1250.88	455.909	289.824	596.148	267.09	121.672	759.316	24.3079	437.53	1907.98	3075.46	LM
Bettwiesen	9074.32	1342.55	507.004	322.534	652.005	282.668	135.536	836.109	25.7972	490.899	1994.26	2484.96	LM
Bichelsee-Balterswil	10433.6	1352.23	502.506	316.794	643.076	291.227	131.905	831.607	23.3298	478.387	2928.57	2933.98	MH
Braunau	10134.8	1302.68	479.58	300.593	607.672	277.082	125.544	796.564	23.4884	451.098	2976.54	2793.96	MH
Eschlikon	9723.35	1353.61	500.94	316.502	638.583	289.277	134.203	826.471	24.3566	478.931	2549.89	2610.58	LM
Fischingen	10309.6	1368.56	514.3	322.086	664.769	302.597	133.577	860.046	24.9251	490.319	2586.46	3041.96	MH
Lommis	9805.49	1304.67	488.281	314.297	634.952	281.292	126.974	816.077	26.5499	471.635	2841.06	2499.7	MH
Münchwilen (TG)	9318.76	1329.71	487.417	311.09	625.177	279.973	130.581	812.22	25.2993	467.281	2276.74	2573.27	LM
Rickenbach (TG)	9041.26	1383.92	524.608	326.002	639.976	297.774	144.503	847.415	25.0236	492.157	1986.87	2373.02	LM
Schönholzerswilen	8894.12	1218.97	431.373	278.65	564.51	259.466	115.197	742.154	25.184	420.005	2080.06	2758.55	LM
Sirnach	9542.86	1346.68	492.394	312.11	623.113	286.763	134.077	816.812	24.2115	473.049	2421.07	2612.58	LM
Tobel-Tägerschen	9350.76	1314.12	490.232	308.184	617.5	279.978	130.505	809.917	23.0609	463.788	2019.61	2893.87	LM
Wängi	9812.64	1317.34	475.49	304.827	616.095	280.311	127.998	797.618	24.6597	461.54	2602.69	2804.09	MH
Wilen (TG)	9357.75	1313.52	469.585	300.378	606.957	273.262	124.89	793.02	23.6977	450.517	2576.58	2425.33	LM
Wuppenau	9945.6	1251.47	444.945	286.714	592.381	266.506	115.977	762.567	20.9878	433.023	2905.78	2865.25	MH
Berlingen	10914.9	1477.8	545.586	340.483	711.828	343.53	144.23	908.67	30.6134	535.426	1814.08	4062.68	MH
Eschenz	10038.6	1330.84	496.489	311.785	630.136	289.298	132.529	813.756	24.6706	472.554	2692.61	2843.9	MH
Herdern	9783.46	1330.04	496.529	316.618	653.558	287.864	127.215	837.657	25.8783	481.52	2387.77	2838.82	LM
Homburg	10168.8	1330.12	483.589	304.736	628.305	291.982	125.457	814.281	23.6778	464.168	2848.65	2853.87	MH
Hüttwilen	10543.3	1340.9	489.435	310.604	643.453	289.478	126.239	829.786	24.9511	468.828	3177.7	2841.9	MH
Mammern	9637.98	1361.64	496.506	314.272	626.344	303.422	133.523	819.232	23.6427	474.253	2039.6	3045.55	LM
Müllheim	10129.3	1352.41	495.75	312.268	629.999	290.144	131.509	824.388	24.692	471.798	2889.58	2706.74	MH
Pfyn	9641.16	1332.51	504.211	319.316	648.596	286.616	132.083	838.236	27.9752	477.343	2265.07	2809.2	LM
Raperswilen	11116.5	1333.93	501.041	322.385	649.902	289.12	132.689	845.985	26.4248	489.751	3106.6	3418.63	MH
Salenstein	10505.6	1425.74	528.69	333.716	678.37	309.937	141.453	867.403	27.6379	510.815	2490.6	3191.19	MH
Steckborn	10096.5	1415.94	526.018	329.297	664.417	314.692	140.86	857.04	25.6777	503.79	2222.5	3096.31	MH
Wagenhausen	10208.1	1401.35	519.12	326.604	664.825	307.295	138.555	857.029	25.2282	498.536	2483.81	2985.71	MH
Amlikon-Bissegg	10848.2	1336.46	493.1	314.058	642.626	287.73	128.258	818.517	27.1358	471.225	3165.29	3163.85	MH
Berg (TG)	9145.11	1290.54	469.994	297.639	600.99	277.454	124.968	782.539	23.4979	448.086	2067.13	2762.28	LM
Birwinken	9647.85	1297.78	478.957	302.784	616.248	281.668	125.109	793.313	25.1151	457.833	2241.93	3027.11	LM
Bürglen (TG)	9737.66	1348.32	521.239	326.036	653.109	293.342	140.532	845.106	29.3328	491.332	2324.94	2764.36	LM
Bussnang	9942.66	1288.91	473.033	301.816	607.315	275.43	125.573	787.005	24.191	455.33	2544.8	3059.25	MH
Märstetten	9524.59	1345.89	504.237	321.801	637.283	283.614	133.886	839.806	27.2189	479.904	2244.29	2706.66	LM
Weinfelden	9249.3	1374.88	512.614	321.896	638.64	300.266	139.905	835.562	25.5793	490.713	1992.19	2617.05	LM
Wigoltingen	9895.42	1346.84	500.874	316.569	653.381	293.498	129.51	836.202	24.4611	479.554	2278.9	3035.63	MH
Arbedo-Castione	8126.7	1282.76	411.959	284.161	561.392	288.083	141.967	704.002	14.3152	453.241	1794.12	2190.69	LO
Bellinzona	8061.57	1350.08	434.03	297.989	586.986	307.949	153.478	736.44	15.2271	482.705	1479.45	2217.24	LO
Cadenazzo	7795.07	1215.1	397.519	275.362	538.224	268.535	136.032	675.751	15.5884	436.512	1763.27	2073.18	LO
Camorino	7945.55	1224.3	388.991	271.219	541.332	275.767	132.822	675.033	14.1206	431.064	1721.19	2269.71	LO
Giubiasco	8069.79	1311.23	421.479	291.579	573.72	295.685	146.046	721.527	15.3972	465.01	1615.52	2212.59	LO
Gnosca	8662	1250.43	406.464	285.034	567.199	275.078	135.799	702.193	13.9607	446.123	2362.49	2217.24	LO
Gorduno	8538.97	1244.23	403.465	279.184	553.747	279.646	138.554	693.357	15.4271	440.808	2005.77	2484.79	LO
Gudo	8668.57	1369.6	437.368	304.808	591.947	301.842	152.423	749.524	13.9421	486.183	2284.05	1976.89	LO
Isone	9250.09	1368.35	440.949	310.314	621.287	305.789	152.033	763.389	19.7454	495.317	2008.88	2764.04	LM
Lumino	8387.32	1294.24	422.102	292.502	578.227	290.699	145.011	720.214	15.2052	461.72	1984.58	2182.82	LO
Moleno	7557.49	1167.52	326.985	228.02	478.012	267.706	112.098	572.738	7.47388	367.323	2505.84	1523.78	LO
Monte Carasso	8036.59	1295.75	427.247	291.745	576.398	291.77	146.578	724.257	15.9592	460.835	1892.08	1913.97	LO
Pianezzo	9973.54	1431.51	450.324	317.349	626.304	314.023	158.86	789.066	13.8112	496.974	2931.35	2443.97	MH
Preonzo	8291	1187.01	377.248	260.189	517.49	268.754	131.231	649.913	13.2042	414.799	2751.68	1719.48	LO
Sant'Antonino	8355.77	1270.25	405.277	280.259	555.352	285.361	138.619	695.288	14.6085	447.74	2161.1	2101.92	LO
Sant'Antonio	12245.5	1573.73	481.08	337.393	662.145	356.519	170.426	823.517	12.8861	543.207	4692.66	2591.96	HI
Sementina	7774.69	1315.9	417.208	288.806	576.128	294.656	143.204	712.244	14.7099	461.665	1574.38	1975.78	LO
Acquarossa	9579.47	1353.98	418.306	293.505	586.115	303.041	144.913	725.329	15.0628	468.811	3004.03	2266.38	LM
Blenio	9963.7	1263.13	406.53	284.64	564.05	281.951	138.213	698.952	13.9709	448.127	3070.02	2794.11	MH
Serravalle	8766.95	1294.79	415.101	289.365	579.377	292.02	143.293	714.428	16.7487	461.896	2567.6	1992.33	LM
Airolo	10915.1	1393.09	457.258	310.56	617.42	311.934	154.261	772.52	21.0415	488.913	3280.3	3107.83	MH
Bedretto	12495.2	1612.76	558.725	374.975	769.272	368.178	180.249	967.938	28.3247	586.662	3352.07	3696.09	HI
Bodio	8940.98	1339.43	438.096	302.204	592.769	303.606	151.772	752.913	18.3536	486.197	2346.12	2209.52	LM
Dalpe	8410.57	1253.93	395.058	276.7	548.981	284.698	134.789	699.82	11.2573	442.605	1905.2	2457.53	LO
Faido	9943.28	1395.49	450.213	310.853	615.762	312.392	154.478	766.831	16.0971	496.336	2803.17	2621.67	MH
Giornico	9366.37	1371.49	435.75	300.319	595.726	307.736	148	750.014	16.8083	480.383	2786.34	2173.81	LM
Personico	8717.89	1342.23	414.837	291.424	572.564	297.373	144.398	720.714	16.0405	460.431	2557.66	1900.21	LM
Pollegio	8150.84	1256.69	395.264	274.973	542.861	280.455	140.804	680.087	12.5105	439.525	2199	1928.66	LO
Prato (Leventina)	9629.7	1354.84	425.503	294.75	577.817	302.269	148.953	725.965	17.5066	473.873	2009.52	3298.7	LM
Quinto	11216	1355.39	435.169	301.311	602.015	302.168	147.317	748.341	16.9814	481.114	3280.79	3545.44	MH
Sobrio	8733.43	1328.73	414.115	280.942	564.88	301.634	143.287	685.062	12.6091	450.6	2356.03	2195.54	LM
Ascona	9290.98	1486.41	476.119	326.312	647.045	341.027	166.684	808.2	18.1389	529.564	2044.18	2447.31	LM
Brione (Verzasca)	10864.7	1467.42	458.677	321.435	634.215	317.384	160.688	791.885	14.2039	495.745	4091.94	2111.13	MH
Brione sopra Minusio	8632.5	1449.43	444.408	307.089	618.76	330.936	155.493	757.306	18.3526	500.234	2018.1	2032.39	LO
Brissago	9366.4	1512.8	474.124	327.831	654.015	345.542	164.732	811.118	17.9464	532.455	2248.05	2277.79	LM
Corippo	10220.2	2224.88	659.667	435.519	922.659	603.785	261.911	1123.83	10.8036	786.459	1021.3	2169.36	MH
Frasco	9524.22	1532.88	496.066	341.768	679.866	355.394	170.578	839.406	15.1689	547.149	2592.65	1953.29	LM
Gordola	8132.74	1325.46	425.639	295.11	588.956	298.804	146.045	731.086	16.3853	468.054	1992.44	1844.76	LO
Gresso	10692.3	1411.75	448.64	309.789	630.111	319.348	158.476	752.271	15.6138	495.028	4329.85	1821.42	MH
Lavertezzo	8352.31	1294.53	425.18	294.967	583.061	291.796	145.05	738.993	18.4296	465.382	2384.34	1710.58	LO
Locarno	8167.66	1380.48	448.338	306.309	604.231	315.637	157.507	759.335	16.6063	495.827	1814.01	1869.37	LO
Losone	7880.24	1347.57	433.853	299.918	597.036	305.384	150.131	741.458	16.3237	480.413	1707.81	1800.34	LO
Mergoscia	10407.2	1429.32	499.573	338.286	660.556	328.878	166.464	846.633	17.91	524.867	3505.27	2089.46	MH
Minusio	8896.43	1449.34	457.7	315.855	625.167	330.259	162.211	780.556	16.0463	512.833	2065.51	2180.95	LM
Mosogno	7353.74	1391.09	460.105	321.659	652.705	339.136	150.015	844.845	11.8072	533.281	611.323	2037.78	LO
Muralto	8890.51	1507.21	481.645	329.347	654.891	350.266	173.038	814.156	19.1498	541.535	1712.49	2306.78	LM
Orselina	9565.85	1578.32	500.742	340.657	685.847	374.257	172.275	852.06	17.6597	567.137	1862.26	2614.64	LM
Ronco sopra Ascona	10182.7	1551.21	489.375	330.157	662.791	353.056	167.982	817.964	17.5892	534.038	2707.67	2550.87	MH
Sonogno	10870.5	1419.17	422.515	293.016	575.462	324.666	142.839	742.682	11.0312	474.487	3923.63	2540.98	MH
Tenero-Contra	8305.23	1332.88	420.413	292.638	574.091	301.16	149.656	720.89	13.2419	468.18	2265.17	1766.91	LO
Vergeletto	12528.4	1817.55	583.107	389.369	775.939	417.348	196.358	967.806	17.5582	631.457	4241.46	2490.44	HI
Vogorno	9150.27	1396.49	457.765	310.674	616.348	324.918	158.185	773.635	13.1941	502.193	2760.78	1836.09	LM
Onsernone	9513.14	1383.15	409.999	287.861	562.012	311.329	150.63	700.639	11.806	467.522	3306.93	1921.27	LM
Isorno	9250.6	1367.33	468.817	321.176	626.009	321.439	165.872	802.477	16.4398	511.498	2581.56	2067.98	LM
Cugnasco-Gerra	8320.56	1277.8	411.654	288.576	569.776	283.389	141.513	711.752	14.4894	452.732	2367.78	1801.1	LO
Agno	8353.36	1351.12	435.775	299.913	594.172	307.792	152.214	744.563	17.4103	482.233	2034.53	1933.64	LO
Aranno	10359	1321.41	430.603	303.073	597.081	290.687	147.851	751.243	22.5796	466.338	2826.42	3201.72	MH
Arogno	10548.9	1379.74	437.217	306.253	605.52	306.522	149.352	753.382	14.4885	482.572	3385.55	2728.33	MH
Astano	12133.3	1466.75	470.648	323.559	650.055	339.785	159.542	800.216	14.4598	516.246	4653.22	2738.78	HI
Bedano	7314.52	1229.1	405.728	281.492	568.352	278.929	134.267	702.883	18.5582	443.137	1292.72	1959.37	LO
Bedigliora	9212.7	1275.81	402.516	282.861	553.862	280.087	142.254	697.143	14.671	443.443	2684.48	2435.58	LM
Bioggio	8433.14	1336.11	422.536	293.74	581.328	298.217	147.417	725.309	14.7979	464.725	1951.88	2197.09	LO
Bissone	10352.4	1423.06	457.282	314.492	615.549	318.301	163.247	768.916	16.9744	503.618	3016.72	2754.2	MH
Brusino Arsizio	10787.6	1464.3	460.907	322.816	644.485	328.738	156.629	798.947	17.2477	516.165	3019.54	3057.82	MH
Cademario	9295.07	1344.38	427.057	297.325	591.235	304.845	150.775	735.581	13.7138	473.921	2720.97	2235.27	LM
Cadempino	7328.36	1207.95	384.016	266.789	529.619	270.822	132.918	662.191	14.8927	423.525	1438.48	1997.15	LO
Canobbio	7916.1	1304.36	422.668	292.313	578.967	294.453	146.186	722.25	15.133	466.752	1590.23	2082.79	LO
Caslano	7984.76	1313.73	416.997	287.688	571.251	296.152	144.571	711.026	14.2959	461.608	1876.21	1891.22	LO
Comano	8091.67	1323.83	410.4	287.328	571.839	294.078	140.182	714.392	14.2878	456.046	1548.12	2331.16	LO
Croglio	9125.43	1395.99	446.086	312.277	626.758	312.984	152.216	769.43	18.0385	500.631	1965.97	2625.05	LM
Cureglia	8488.85	1291.72	409.146	285.948	570.125	291.564	139.316	710.135	15.7107	455.13	1948.46	2371.6	LO
Curio	9126.57	1281.81	425.242	293.684	580.576	282.575	143.768	723.11	20.938	458.429	2607.37	2309.06	LM
Grancia	8801.29	1291.51	427.264	290.236	577.352	290.041	141.428	728.706	15.7524	457.45	2689.1	1892.45	LM
Gravesano	8522.59	1288.46	417.329	289.557	577.011	294.035	141.166	723.427	13.8552	462.581	2274.12	2041.05	LO
Lamone	7978.14	1290.35	427.966	294.073	570.615	285.604	147.431	724.606	17.3636	464.593	1652.63	2102.91	LO
Lugano	8371.99	1378.77	448.715	306.833	604.242	314.426	157.153	761.342	17.1752	495.591	1636.46	2251.28	LO
Magliaso	8782.13	1320.23	420.487	292.742	590.986	296.567	141.029	731.354	13.715	468.768	2140.01	2366.24	LM
Manno	8298.6	1277.43	407.301	281.534	564.851	283.46	136.25	699.347	15.5858	443.056	1991.36	2198.42	LO
Maroggia	9763.86	1467.91	474.842	326.894	655.901	337.973	162.108	818.435	20.6114	532.669	2175.24	2791.28	LM
Massagno	7865.34	1368.66	444.895	302.792	593.544	313.713	158.053	750.255	16.4296	492.463	1370.46	2054.08	LO
Melano	9412.17	1325.69	441.208	306.477	604.159	299.443	152.558	766.838	17.1886	486.719	2759.27	2252.62	LM
Melide	8653.2	1396.39	455.696	311.017	611.8	317.623	159.354	768.168	15.2411	502.3	2038.33	2077.29	LO
Mezzovico-Vira	8122.36	1231.7	390.699	275.568	544.191	274.139	135.63	678.924	12.6847	433.184	2156.27	1989.37	LO
Miglieglia	9623.53	1357	441.135	300.894	603.705	312.399	148.672	765.023	13.579	484.708	2919.36	2277.05	LM
Monteggio	9790.81	1370.68	436.327	301.93	605.773	310.144	151.975	754.205	19.2038	483.239	2929.62	2427.71	MH
Morcote	10215.5	1503.11	487.896	330.902	662.688	352.96	169.82	822.644	18.6562	541.959	2370.75	2954.07	MH
Muzzano	7876.59	1165.6	376.782	259.483	518.107	260.967	124.933	645.955	13.5134	408.388	1695.37	2407.49	LO
Neggio	8556.3	1301.23	416.78	290.988	581.272	291.825	141.795	716.968	11.6909	462.162	2039.06	2302.52	LO
Novaggio	10193.4	1355.01	433.764	302.459	604.96	301.608	146.241	747.23	18.3574	475.499	3294.73	2513.55	MH
Origlio	8156.19	1237.32	398.692	277.355	542.583	272.19	135.996	685.072	13.0847	432.725	1856.24	2304.93	LO
Paradiso	7734.91	1418.32	469.232	316.481	618.869	333.195	168.498	790.517	17.4213	520.549	1247.41	1834.41	LO
Ponte Capriasca	8284.17	1256.3	407.631	283.436	561.582	278.911	138.243	707.076	16.0896	445.68	2134.06	2055.16	LO
Ponte Tresa	10015.5	1468.9	479.95	326.691	633.131	335.705	171.914	805.635	17.765	527.001	2631.62	2617.17	MH
Porza	7840.14	1280.88	409.586	283.538	562.702	287.884	141.159	696.952	14.0321	449.167	1520.18	2194.06	LO
Pura	8647.34	1315.06	409.378	286.168	567.811	290.474	138.608	703.319	13.8794	451.612	2362.13	2108.9	LO
Rovio	9786.15	1425.72	477.706	331.581	663.822	316.939	155.388	822.857	25.9598	521.681	2198.86	2845.65	MH
Savosa	8057.22	1293.92	419.451	287.046	568.451	291.524	145.232	712.331	16.6263	457.766	1714.18	2150.69	LO
Sessa	9615.23	1352.99	445.213	304.153	610.255	309.968	150.481	761.445	16.1437	485.689	2795.65	2383.24	LM
Sorengo	7546.33	1287.66	412.66	286.865	566.49	286.546	143.43	700.786	16.3751	457.25	1348.4	2039.87	LO
Capriasca	8959.37	1292.08	417.036	290.461	573.74	285.724	143.233	717.347	16.0375	455.087	2404.79	2363.83	LM
Torricella-Taverne	8289.12	1249	399.334	278.199	549.717	277.984	135.689	689.02	13.0617	439.196	2150.99	2106.93	LO
Vernate	8878.48	1344.53	424.296	297.889	589.185	303.332	150.203	732.327	13.5022	477.211	2225.48	2320.54	LM
Vezia	7770.68	1290	413.818	286.453	566.087	287.57	142.948	705.609	13.825	452.718	1473.55	2138.09	LO
Vico Morcote	9659.76	1420.47	448.797	314.522	626.584	315.579	151.896	776.81	18.6202	512.032	2406.28	2668.17	LM
Collina d'Oro	8544.76	1309.37	423.659	291.891	579.801	294.036	142.401	725.63	15.3982	464.779	1849.85	2447.94	LO
Alto Malcantone	9610.21	1305.72	415.589	290.789	574.408	288.867	144.646	719.903	14.4017	457.518	2807.97	2590.39	LM
Monteceneri	9673.92	1315.86	425.934	297.329	584.06	290.432	146.483	736.393	14.9439	465.935	2871.36	2525.2	LM
Balerna	8579.08	1350.62	430.575	296.664	584.619	305.939	152.078	731.803	14.6102	479.991	1794.31	2437.87	LO
Castel San Pietro	9022.16	1328.03	423.374	294.41	589.226	301.647	144.501	727.321	14.7735	469.521	2077.8	2651.57	LM
Chiasso	8854.19	1432.61	460.744	315.569	624.087	328.226	164.486	777.403	16.9205	514.117	1941.66	2278.37	LM
Coldrerio	8948.46	1330.92	429.824	297.715	592.204	298.718	147.371	739.898	14.6148	472.263	2378.81	2246.12	LM
Mendrisio	9107.89	1348.06	430.03	297.79	592.937	305.033	148.894	737.417	15.5693	476.663	2201.48	2554.01	LM
Morbio Inferiore	8754.94	1308.21	413.374	286.589	568.33	292.573	143.675	708.078	14.658	455.744	2409.52	2154.2	LM
Novazzano	8824.06	1332.72	420.493	293.351	582.535	299.999	143.322	725.593	13.9422	465.578	2098.15	2448.38	LM
Riva San Vitale	9092.83	1333.55	430.371	299.454	593.312	296.937	147.538	741.995	16.667	472	2348.45	2412.56	LM
Stabio	8551.38	1253.17	407.15	283.06	563.588	281.718	138.36	704.058	14.9278	447.686	2169.71	2287.95	LO
Vacallo	9051.63	1368.81	437.547	302.024	599.791	303.986	149.853	745.228	17.0907	479.017	2288.53	2359.75	LM
Breggia	9993.77	1351.83	428.318	299.096	596.783	306.379	146.358	736.778	14.1055	477.699	2668.34	2968.08	MH
Biasca	8711.98	1290.83	412.687	284.547	564.65	287.113	140.336	700.115	15.8306	452.08	2592.98	1970.81	LM
Claro	8038.32	1226.08	397.959	277.826	549.067	270.316	135.333	687.211	13.6326	434.429	2319.69	1726.79	LO
Cresciano	8963.09	1358.2	435.409	300.36	589.277	305.014	151.844	739.102	14.7411	475.311	2653.33	1940.49	LM
Iragna	8932.48	1291.81	414.645	285.67	561.217	292.296	145.128	715.285	12.3713	447.268	2839.07	1927.73	LM
Lodrino	7810.75	1302.4	411.277	287.101	571.716	286.013	138.95	709.995	16.4538	452.051	2063.2	1571.59	LO
Osogna	7870.83	1239.62	398.399	275.241	548.124	278.489	134.337	682.225	15.6102	437.279	2044.95	1816.56	LO
Bosco/Gurin	10764	1548.17	557.362	380.696	744.332	324.063	186.037	943.955	36.6518	571.489	2238.32	3232.95	MH
Campo (Vallemaggia)	9633.27	1557.45	522.881	346.788	690.608	376.399	186.739	863.022	19.8518	558.68	1625.21	2885.65	LM
Cerentino	10480.5	1282.22	474.907	313.793	633.475	310.142	156.158	786.868	16.4772	498.622	3864.27	2143.55	MH
Cevio	10931.1	1410.39	453.043	314.712	623.835	314.222	154.805	775.853	14.0153	500.835	4177.65	2191.73	MH
Linescio	11860.9	1637.96	483.112	337.935	671.74	402.595	183.447	854.237	10.7022	555.978	4540.95	2182.25	HI
Maggia	8953.95	1313.39	424.918	296.305	592.067	294.788	143.749	734.615	17.4206	468.975	2527.83	2139.89	LM
Lavizzara	10171.3	1325.74	429.854	297.272	596.705	297.235	145.614	729.459	16.4135	471.474	3575.38	2286.1	MH
Avegno Gordevio	8414.51	1256.28	392.978	275.751	549.656	283.096	136.189	682.262	12.1481	439.31	2251.57	2135.26	LO
Terre di Pedemonte	8038.42	1298.84	413.166	287.601	574.425	292.835	139.913	709.879	14.5204	457.257	2022.09	1827.89	LO
Centovalli	8630.83	1398.35	442.186	306.62	612.789	319.635	154.442	756.307	16.6022	492.875	1968.89	2162.13	LO
Gambarogno	10268.9	1358.72	438.223	302.43	602.847	309.451	150.256	753.009	16.5527	484.04	3493.86	2359.46	MH
Aigle	8692.63	1366.84	459.205	294.493	585.364	312.669	143.057	774.084	19.1245	476.8	2214.05	2046.95	LM
Bex	10010.1	1409.36	475.82	306.106	615.23	324.199	144.343	810.718	22.9275	494.772	2663.66	2743.01	MH
Chessel	9641.93	1222.81	399.671	260.102	513.089	262.829	118.005	674.24	15.8642	404.567	2957.36	2813.4	LM
Corbeyrier	12149.8	1442.06	488.459	316.076	658.416	342.87	145.438	858.011	22.6172	522.778	3943.9	3409.2	HI
Gryon	11721.8	1458.37	496.533	316.332	639.333	340.029	152.947	850.426	20.144	520.653	3155.64	3771.42	HI
Lavey-Morcles	10584.3	1502.26	493.594	316.308	634.476	349.726	153.369	850.014	18.4864	518.38	2633.23	3114.44	MH
Leysin	10883	1469.2	507.621	323.197	641.026	338.519	158.238	860.783	19.5424	527.212	2780.39	3257.32	MH
Noville	9708.44	1342.26	458.215	298.601	598.18	296.947	132.513	781.571	26.6236	465.107	2724.01	2584.42	LM
Ollon	11126.4	1443.43	479.518	308.848	623.673	328.958	143.657	819.99	22.4973	495.898	2938.67	3521.28	MH
Ormont-Dessous	12824.6	1556.69	550.717	353.106	728.537	365.422	163.54	946.356	25.4055	583.729	3353.56	4197.51	HI
Ormont-Dessus	13430.2	1517.72	517.815	325.656	666.121	364.273	158.218	881.813	22.7679	538.494	4236.76	4200.6	HI
Rennaz	9041.05	1364.87	449.45	290.322	583.214	305.898	135.201	755.488	16.4234	467.604	2572.82	2099.76	LM
Roche (VD)	9884.12	1336.98	454.547	290.731	589.588	304	136.923	766.273	19.0552	467.223	3008.21	2510.59	MH
Villeneuve (VD)	8842.08	1362.94	454.88	292.544	584.7	313.048	142.309	771.244	19.5991	475.027	2118.77	2307.02	LM
Yvorne	11224.5	1412.27	479.337	307.779	616.131	320.56	145.516	811.666	20.1824	498.902	3078.33	3533.8	MH
Apples	9631.11	1274.71	419.815	269.874	541.818	285.616	123.559	715.685	19.8394	432.513	3035.87	2511.8	LM
Aubonne	9244.25	1345.1	444.389	285.287	571.001	311.084	137.316	756.85	19.3086	463.862	2434.03	2476.02	LM
Ballens	11368.1	1360.71	459.881	295.726	608.592	330.362	134.873	801.066	20.8916	494.424	3410.18	3451.38	HI
Berolle	9350.34	1282.67	434.99	280.242	549.879	266.849	127.719	732.922	22.5629	426.301	2296.52	2929.69	LM
Bière	10446.3	1403.02	459.428	298.323	601.392	323.998	138.811	793.562	19.1817	485.444	2774.1	3149.02	MH
Bougy-Villars	11485.9	1511.74	487.99	316.531	644.166	350.634	145.485	857.566	24.648	510.997	3238.7	3397.4	HI
Féchy	8831.53	1301.23	447.519	291.546	596.073	287.143	131.172	761.03	22.1679	467.971	2120.82	2404.86	LM
Gimel	9434.99	1366.81	444.846	288.194	577.883	310.898	134.408	762.96	15.9911	466.837	2689.09	2377.07	LM
Longirod	10107.3	1345.95	453.001	292.692	572.463	299.738	139.151	749.499	20.8678	467.432	2904.19	2862.33	MH
Marchissy	10333.1	1431.82	478.384	313.883	636.641	316.853	139.764	841.888	30.8013	489.632	2813.52	2839.88	MH
Mollens (VD)	11580	1452.18	498.102	318.019	636.009	317.976	143.86	844.126	26.0029	495.077	2709.44	4139.16	HI
Montherod	9301.22	1350.12	463.894	305.48	608.374	306.356	138.536	807.099	19.4238	495.631	2695.32	2110.99	LM
Saint-George	10640.8	1373.23	442.015	289.928	581.114	298.74	132.785	765.473	15.9025	463.703	3917.5	2360.44	MH
Saint-Livres	9920.18	1377.55	471.05	304.295	613.464	312.684	138.583	800.2	22.764	490.545	2731.73	2657.32	MH
Saint-Oyens	11357.9	1413.67	474.192	309.088	623.268	311.372	136.563	806.676	21.3342	484.816	4243.8	2533.16	HI
Saubraz	8559.43	1184.46	394.467	255.147	515.356	280.248	110.505	689.69	14.7127	416.93	2294.34	2403.57	LO
Avenches	10029.3	1358.16	463.786	299.5	595.565	305.35	141.318	783.7	20.3632	484.632	2747.06	2829.92	MH
Cudrefin	11165.6	1373.64	468.742	301.457	616.797	313.68	136.018	799.141	22.1382	484.399	4164.96	2484.61	MH
Faoug	10072.2	1412.62	479.477	303.633	609.727	325.194	146.466	806.442	18.9555	493.724	2879.46	2596.51	MH
Vully-les-Lacs	10965	1394.87	474.083	302.853	621.455	326.102	139.629	803.916	19.2376	495.08	3289.51	3098.27	MH
Bettens	9137.62	1297.55	444.762	288.573	557.754	274.172	134.86	731.446	18.3477	456.783	2177.98	2755.39	LM
Bournens	10023.6	1391.15	438.387	288.653	585.756	317.418	132.765	759.392	16.5961	478.476	3131.6	2483.4	MH
Boussens	8353.98	1287.61	422.322	277.77	547.251	276.902	125.628	724.881	19.2432	433.764	2199.01	2039.6	LO
La Chaux (Cossonay)	10125	1259.96	417.933	273.405	551.717	287.547	125.095	740.953	20.4564	445.292	2836.3	3166.31	MH
Chavannes-le-Veyron	10219.8	1285.07	481.14	306.429	641.565	286.127	130.387	799.097	25.043	490.866	1551.26	4222.83	MH
Chevilly	10706.9	1415.83	470.971	305.861	620.819	310.848	137.922	815.619	21.2142	481.106	2940.62	3186.1	MH
Cossonay	9353.44	1344.29	461.993	300.343	600.038	299.482	137.991	791.654	22.3487	478.958	2805.35	2111	LM
Cottens (VD)	9809.78	1300.14	434.401	284.701	581.87	290.693	126.975	744.348	19.3135	457.81	3041.3	2528.23	MH
Cuarnens	10398	1341.73	448.924	289.223	579.587	304.944	131.989	773.41	17.2664	463.116	2380.54	3667.31	MH
Daillens	9390.19	1316.11	438.073	281.65	561.077	296.041	132.205	740.352	17.6979	447.957	2562.71	2596.32	LM
Dizy	9971.34	1367.03	447.054	294.24	571.165	286.214	129.744	755.294	17.1615	462.433	2547.59	3093.41	MH
Eclépens	9788.46	1394.96	457.783	298.263	610.19	320.081	133.321	796.471	23.8514	481.334	2797.14	2475.07	MH
Ferreyres	9111.59	1338.09	462.279	296.439	615.982	305.606	125.905	795.221	23.0811	473.877	2260.42	2414.69	LM
Gollion	9620.51	1421.32	456.674	299.379	593.485	311.536	139.501	785.166	18.1165	479.63	2715.44	2400.27	LM
Grancy	10138.3	1331.1	445.098	290.885	594.826	296.734	128.822	759.402	18.463	467.262	2542.28	3263.41	MH
L'Isle	10390	1392.8	456.352	294.391	601.875	318.945	136.796	781.586	19.4084	480.592	2736.26	3171.03	MH
Lussery-Villars	11693.5	1422.31	495.049	318.437	633.47	324.962	146.561	843.706	23.5011	506.007	3899.51	3080.02	HI
Mauraz	12635.1	1619.24	488.137	330.693	624.805	329.156	156.131	826.567	17.8565	503.428	3129.04	4610.03	HI
Mex (VD)	9491.48	1369.52	474.342	302.346	613.387	322.419	143.167	813.617	25.24	491.038	2312.61	2623.79	LM
Moiry	9801.64	1354.74	449.917	295.241	588.665	305.49	135.414	779.08	23.6744	470.851	2180.1	3218.47	MH
Mont-la-Ville	10435.5	1326.76	459.206	289.769	605.747	311.814	130.212	777.389	27.0006	464.323	2452.4	3590.93	MH
Montricher	10141.4	1379.92	465.395	307.058	613.426	303.998	138.006	796.735	20.3795	497.126	2563.57	3055.75	MH
Orny	8586.29	1308.67	439.5	289.671	587.661	297.048	130.535	769.055	18.9672	467.773	1434.08	2843.33	LO
Pampigny	9882.77	1353.92	450.084	293.594	589.54	296.43	132.629	776.64	22.3868	462.118	3013.73	2491.7	MH
Penthalaz	9044.93	1388.5	470.105	301.713	604.938	319.11	144.507	791.529	19.2452	489.993	2462.31	2052.97	LM
Penthaz	8462.23	1327.02	434.692	284.223	575.921	298.036	129.232	747.598	17.7077	458.471	2293.9	1895.43	LO
Pompaples	9156.05	1309.74	453.691	293.407	589.349	306.769	139.087	778.502	19.757	480.589	2455.71	2329.44	LM
La Sarraz	9603.96	1365.57	466.031	301.363	601.068	305.41	141.546	792.25	21.1208	484.562	2876.66	2248.39	LM
Senarclens	9621.2	1268.49	439.733	279.291	560.92	284.146	125.242	732.591	16.4669	445.364	2511.19	2957.77	LM
Sévery	10025	1437.69	482.642	313.426	636.054	329.773	139.19	826.814	29.7769	498.837	2117	3213.85	MH
Sullens	9301.05	1352.41	440.559	281.407	567.578	310.775	129.434	749.159	19.4666	446.795	2461.96	2541.5	LM
Vufflens-la-Ville	8723.79	1357.9	453.242	291.62	589.667	305.94	134.91	774.404	22.5308	465.479	2030.89	2297.21	LM
Assens	9133.64	1324.91	435.538	283.979	570.047	297.028	130.41	746.133	20.0099	453.644	2453.41	2418.54	LM
Bercher	10003.5	1363.02	455.985	299.191	607.544	304.115	134.071	790.747	23.0596	474.874	2843.52	2707.37	MH
Bioley-Orjulaz	9229.87	1377.27	463.12	298.961	589.02	310.099	139.84	771.668	17.3271	486.985	1946.74	2828.83	LM
Bottens	9452.95	1316.49	439.289	286.069	571.756	295.032	129.96	752.987	15.5567	461.989	2724.05	2459.76	LM
Bretigny-sur-Morrens	9727.33	1392.75	467.192	303.923	617.333	310.109	140.741	809.692	21.45	485.565	2567.8	2610.78	LM
Cugy (VD)	8353.82	1194.81	395.361	256.202	510.73	269.883	117.966	672.129	16.5384	409.378	2378.31	2132.51	LO
Echallens	8786.62	1318.07	440.909	286.406	569.644	296.719	133.094	753.459	22.0645	454.364	2584.24	1927.64	LM
Essertines-sur-Yverdon	10701.6	1378.18	467.199	304.65	624.222	304.61	133.057	799.967	21.7262	491.25	2956.73	3220.01	MH
Etagnières	9336.23	1350.43	446.682	290.829	576.621	303.811	134.269	768.629	18.4655	467.268	2817.2	2162.02	LM
Fey	10377.3	1323.77	442.088	287.985	577.539	301.595	130.982	759.407	19.9363	464.8	3275.45	2793.8	MH
Froideville	9026.63	1335.99	438.41	286.281	580.842	299.296	129.252	756.518	20.3796	460.342	2625.93	2093.39	LM
Morrens (VD)	9255.14	1342.41	438.145	283.845	576.909	301.122	128.885	752.417	24.8639	449.658	2424	2532.88	LM
Oulens-sous-Echallens	10625.8	1317.33	441.354	285.848	581.783	293.509	127.655	754.982	20.6378	456.515	2956.3	3389.93	MH
Pailly	9790	1266.62	410.622	268.259	530.667	275.551	121.739	713.205	17.0695	424.518	2303.38	3458.36	MH
Penthéréaz	11656.3	1463.45	467.015	312.012	620.671	318.795	134.851	829.482	24.9082	489.028	3270.99	3725.06	HI
Poliez-Pittet	10177.4	1318.11	452.173	294.855	599.8	290.774	129.716	772.384	27.081	466.05	3108.65	2717.85	MH
Rueyres	9654.64	1330.08	416.66	272.342	561.529	294.465	123.39	729.68	15.2404	439.544	2252.32	3219.38	LM
Saint-Barthélemy (VD)	10417.4	1354.5	444.869	287.557	579.231	294.23	129.592	759.792	19.1363	451.341	3650.78	2446.42	MH
Villars-le-Terroir	9439.54	1301.22	444.54	291.641	602.631	296.211	128.662	769.317	22.8687	469.529	2520.47	2592.45	LM
Vuarrens	10487.2	1247.87	414.667	274.244	547.644	267.797	121.544	710.087	21.6678	427.784	3612.84	2841.08	MH
Montilliez	10899.3	1338.69	446.022	290.785	579.589	298.659	133.097	771.532	19.3584	465.408	3818.9	2737.25	MH
Goumoëns	9619.22	1266.91	427.15	273.972	554.28	288.046	125.3	727.975	19.1308	438.934	2609.59	2887.93	LM
Bonvillars	10832.7	1325.71	421.775	271.358	542.772	297.409	125.978	715.307	14.4565	436.286	3133.79	3547.91	MH
Bullet	12462.3	1513.31	501.05	323.114	665.278	356.559	147.221	859.604	24.9477	534.654	3552.1	3984.51	HI
Champagne	9844.4	1311.95	457.117	299.228	600.722	289.911	133.393	789.594	23.3127	479.802	2784.84	2674.53	MH
Concise	9988.88	1386.5	475.501	307.61	617.833	312.04	140.866	801.833	22.5065	499.322	2703.5	2721.37	MH
Corcelles-près-Concise	10837.8	1355.7	440.957	279.093	581.613	322.17	134.47	763.422	16.5225	464.972	3049.31	3429.59	MH
Fiez	9223.87	1336.58	458.021	298.091	600.585	297.658	133.902	783.493	27.9963	470.564	1763.26	3053.72	LM
Fontaines-sur-Grandson	11956.2	1373.27	475.415	298.48	598.21	309.894	136.263	800.497	30.2653	466.424	3348.63	4118.89	HI
Giez	11016.1	1316.11	438.66	278.194	573.487	306.765	126.78	753.834	20.0426	453.957	3443.17	3305.13	MH
Grandevent	10440.2	1454.03	456.989	300.242	588.692	300.747	133.543	787.129	18.4036	464.024	3501.85	2434.59	MH
Grandson	9601.31	1411.99	465.79	301.788	603.562	320.85	143.644	794.009	20.047	488.102	2488.01	2563.52	LM
Mauborget	12513.2	1570.11	549.428	352.401	730.916	391.238	163.544	989.135	35.5909	594.698	3777.06	3359.05	HI
Mutrux	10880.4	1258.82	424.91	272.128	544.539	302.036	126.132	746.855	21.3754	446.497	2661.85	4075.31	MH
Novalles	11429.4	1381.62	461.809	295.869	659.729	345.363	126.225	842.355	32.1951	494.676	2176.82	4612.71	HI
Onnens (VD)	10067.9	1262.99	431.281	281.943	573.829	280.351	125.669	743.968	23.3888	447.969	3219.66	2676.9	MH
Provence	11400.6	1403.75	481.325	299.049	615.803	324.376	136.173	797.39	19.7991	474.469	3261.59	3586.84	HI
Sainte-Croix	12304.1	1502.98	500.505	318.492	650.087	356.47	153.295	851.813	18.7393	523.288	3024.02	4404.41	HI
Tévenon	12120.5	1354.91	462.698	298.015	612.182	324.509	136.742	811.267	20.4406	497.124	4784.58	2818.07	HI
Belmont-sur-Lausanne	8459.93	1339.17	447.926	289.685	579.464	302.732	134.119	763.902	21.4461	465.458	2070.28	2045.75	LO
Cheseaux-sur-Lausanne	8557.43	1382.53	470.105	303.058	603.919	309.863	143.342	797.576	22.3661	484.766	2249.48	1790.43	LO
Crissier	7911.6	1305.68	437.755	282.089	558.819	292.65	134.217	739.532	19.6729	450.147	1870.25	1820.79	LO
Epalinges	8767.96	1373.82	456.802	295.273	587.147	310.805	139.574	777.147	20.2023	472.319	2322.97	2011.9	LM
Jouxtens-Mézery	8298.12	1308.34	424.784	272.384	544.759	296.558	124.04	721.418	19.4992	429.366	1919.06	2237.91	LO
Lausanne	8445.39	1474.76	508.265	323.659	638.251	346.729	166.367	854.779	20.7027	528.477	1643.75	1939.65	LO
Le Mont-sur-Lausanne	8467.86	1331.63	437.221	282.985	566.928	301.409	130.941	742.714	18.0891	455.804	1842.85	2357.28	LO
Paudex	8972.56	1483.94	493.501	316.157	625.52	341.222	153.358	835.294	21.8766	512.821	2025.13	2163.73	LM
Prilly	8075.96	1473.9	492.429	313.532	619.367	348.434	159.234	826.602	18.8087	511.182	1614.21	1698.25	LO
Pully	8480.6	1449.57	483.366	308.128	618.134	343.045	151.175	815.56	19.992	503.019	1619.14	2169.48	LO
Renens (VD)	7409.55	1353.98	457.046	293.245	576.535	309.79	145.453	765.174	19.1167	473.229	1406.59	1609.39	LO
Romanel-sur-Lausanne	8387.63	1415.73	470.847	301.814	599.982	320.162	147.496	796.968	20.4168	483.095	2034.57	1796.55	LO
Chexbres	9476.76	1460.56	496.852	317.861	638.829	343.355	152.675	840.625	21.8129	518.59	2215.2	2470.41	LM
Forel (Lavaux)	9589.8	1354.88	450.741	290.679	578.636	303.868	137.358	772.218	19.8642	465.933	2323.46	2892.16	LM
Lutry	9056.33	1411.36	467.981	300.238	605.034	330.104	142.784	795.471	19.4624	489.903	2164.16	2329.83	LM
Puidoux	8988.18	1343.08	450.398	290.238	583.195	302.069	137.377	766.08	18.668	467.46	2263.35	2366.27	LM
Rivaz	10101	1497.74	490.568	319.947	645.553	336.186	143.233	857.03	22.5887	516.77	2128.35	3142.99	MH
Saint-Saphorin (Lavaux)	9789.61	1430.02	489.684	308.947	619.609	321.196	145.954	833.913	18.7609	494.519	1877	3250.02	MH
Savigny	9743.48	1385.51	464.68	299.477	609.494	317.329	137.782	794.834	22.7056	482.514	2522.84	2706.32	LM
Bourg-en-Lavaux	9719.58	1427.81	475.806	305.867	620.133	329.837	141.852	813.725	20.565	494.238	2474.14	2615.61	LM
Aclens	8884.58	1239.39	424.944	273.559	549.759	287.433	121.489	718.089	16.6494	446.266	2192.73	2614.28	LM
Bremblens	8686.6	1238.04	409.424	267.998	528.867	267.946	119.27	698.647	15.3074	423.179	2313.69	2404.23	LO
Buchillon	9563.52	1287.78	413.121	268.452	550.99	296.678	118.715	716.224	18.3582	434.841	2838.82	2619.54	LM
Bussigny-près-Lausanne	7864.3	1342.65	450.318	291.22	578.528	304.311	139.709	759.985	19.4466	470.068	1862.06	1646	LO
Bussy-Chardonney	9514.71	1235.97	397.906	258.418	515.257	278.295	122.869	684.281	19.3654	412.843	3107.11	2482.4	LM
Chavannes-près-Renens	7359.21	1327.92	449.891	289.728	571.142	300.368	142.597	757.651	18.9354	465.979	1596.91	1438.08	LO
Chigny	8436.51	1245.18	437.039	277.567	564.199	290.291	124.842	735.618	28.488	443.686	1942.76	2346.83	LO
Clarmont	10798.6	1551.76	501.31	318.297	620.355	342.021	153.378	838.068	15.6641	507.764	2452.28	3497.74	MH
Denens	9167.22	1317.78	439.601	288.179	573.964	285.17	129.314	745.936	23.2639	452.863	2409.97	2501.18	LM
Denges	8295.62	1358.4	456.561	296.947	590.813	301.106	141.075	780.743	20.7914	472.662	1928.37	1948.15	LO
Echandens	8299.82	1348.92	452.06	285.62	587.501	317.58	131.346	764.17	18.3009	461.403	1698.69	2234.23	LO
Echichens	9071.19	1329.12	434.722	284.789	573.86	296.365	128.433	747.582	19.8688	452.609	2200.93	2602.91	LM
Ecublens (VD)	7790.78	1367.27	461.898	295.168	581.855	311.801	145.823	773.875	18.9815	474.575	1727.52	1632.01	LO
Etoy	8870.08	1311.1	432.01	285.358	558.772	278.453	130.017	741.295	21.4026	447.606	2798.09	1865.97	LM
Lavigny	8887.54	1262.03	428.79	275.924	545.916	279.737	127.479	728.75	18.6336	438.604	2629.16	2152.52	LM
Lonay	8373.83	1333.03	444.148	288.12	586.749	315.012	130.475	763.321	22.0863	465.393	1856.22	2169.28	LO
Lully (VD)	8820.38	1295.77	421.819	279.416	556.277	281.323	123.962	734.296	19.7171	441.189	2323.58	2343.03	LM
Lussy-sur-Morges	8852.13	1290.43	431.374	284.499	568.6	285.538	125.534	739.414	20.8726	457.668	2436.08	2212.12	LM
Morges	8420.73	1417.13	479.536	306.478	605.366	330.826	152.505	805.82	19.2969	497.537	1956.16	1850.08	LO
Préverenges	8283.26	1339.08	446.017	284.949	570.392	308.491	138.637	756.625	17.8931	460.771	2247.54	1712.86	LO
Reverolle	9986.52	1312.54	446.002	292.154	593.697	287.271	129.99	768.89	23.5476	460.03	3071.8	2600.6	MH
Romanel-sur-Morges	9034.2	1289.12	441.413	285.656	564.107	279.868	128.443	734.217	16.6176	454.687	2788.99	2051.08	LM
Saint-Prex	8617.74	1357.74	462.475	296.146	587.563	306.327	141.966	778.985	18.8974	475.446	2287.53	1904.67	LO
Saint-Sulpice (VD)	9151.85	1459.99	490.118	310.708	628.088	344.235	150.726	830.446	19.0443	509.015	2158.9	2250.59	LM
Tolochenaz	8210.4	1348.11	459.11	295.059	587.271	306.236	142.086	778.655	21.6297	474.27	2088.76	1709.21	LO
Vaux-sur-Morges	9399.1	1281.09	397.781	260.146	538.495	299.736	109.353	711.218	13.7562	434.44	2601.41	2751.68	LM
Villars-Sainte-Croix	8906.38	1338.79	434.145	282.877	568.602	299.199	126.945	756.159	21.3141	445.598	2411.48	2221.27	LM
Villars-sous-Yens	9746.66	1290.68	434.278	280.319	555.791	285.371	126.967	738.138	17.128	443.604	2960.32	2614.06	LM
Vufflens-le-Château	8777.97	1255.35	416.725	268.552	528.435	268.036	119.144	700.079	18.9144	411.94	2570.09	2220.7	LM
Vullierens	10977.3	1447.35	468.883	300.707	599.024	333.569	140.966	791.82	16.2017	485.266	2400.41	3993.06	MH
Yens	9082.12	1397.99	455.844	298	603.364	313.126	134.423	791.38	21.8148	474.973	2084.07	2507.13	LM
Boulens	9963.04	1339.1	411.275	269.914	538.821	295.034	119.472	710.882	15.7536	424.99	3160.91	2676.89	MH
Brenles	11624.1	1401.62	447.077	290.355	561.387	304.666	131.773	771.56	19.507	448.964	3540.22	3707.01	HI
Bussy-sur-Moudon	10877.7	1540.15	511.061	322.736	655.349	349.301	151.839	856.665	16.4515	524.132	1834.6	4115.42	MH
Chavannes-sur-Moudon	8486.61	1199.88	394.249	257.044	519.105	281.346	119.266	667.816	13.6071	428.249	1102.41	3503.64	LO
Chesalles-sur-Moudon	10346.8	1340.88	450.759	289.772	583.954	300.396	132.811	769.718	24.4768	449.283	2216.74	3788.04	MH
Cremin	9749.77	1162.2	354.88	240.525	497.259	276.431	111.209	642.243	7.53858	430.615	2020.48	4006.39	LM
Curtilles	11721.8	1404.8	460.47	299.576	626.093	337.785	131.403	816.203	18.1691	498.271	3148.19	3980.88	HI
Dompierre (VD)	11109	1377.65	460.16	298.079	608.714	305.655	132.373	792.849	25.5001	465.596	1914.58	4727.87	MH
Forel-sur-Lucens	10786.8	1422.44	475.121	311.841	623.537	314.253	130.869	803.592	22.1874	489.143	3410.86	2782.97	MH
Hermenches	10796.3	1239.38	418.93	265.69	536.137	282.257	117.868	702.541	17.8689	428.825	3205.56	3581.29	MH
Lovatens	14228.4	1614.22	524.627	341.216	699.461	367.128	153.473	903.598	16.1276	557.447	3041.29	6009.84	HI
Lucens	9882.28	1368.91	462.61	299.372	596.977	313.782	143.418	782.483	19.4551	487.678	2963.07	2444.53	MH
Moudon	9046.12	1300.31	445.887	286.526	573.826	294.866	135.115	755.715	21.2528	456.897	2386.04	2389.68	LM
Ogens	12414.2	1356.1	431.499	279.69	573.559	312.398	128.831	753.255	13.5627	454.753	3868.74	4241.86	HI
Prévonloup	11954	1374.73	465.448	297.846	610.308	319.783	131.966	799.774	15.6136	488.073	3047.01	4403.4	HI
Rossenges	12366.9	1411.93	459.249	293.859	623.354	338.319	126.949	818.141	15.3001	492.309	2939.73	4847.8	HI
Sarzens	10780.6	1239.94	396.771	248.795	485.447	288.913	114.659	655.697	15.4164	389.351	2816.71	4128.89	MH
Syens	12231.9	1436.41	505.106	334.682	687.001	327.466	141.766	864.991	32.8504	545.162	3104.35	4252.13	HI
Villars-le-Comte	9849.87	1305.66	398.302	254.608	547.801	336.104	114.431	696.729	12.7577	438.214	1733.16	4012.09	MH
Vucherens	11602.2	1456.35	474.122	310.556	628.067	325.068	142.91	821.897	22.7853	502.312	3490.18	3427.96	HI
Montanaire	10543	1330.9	451.276	291.938	587.202	302.483	131.703	770.383	17.5904	469.953	2884.45	3305.08	MH
Arnex-sur-Nyon	9289.39	1416.46	472.973	310.362	633.327	312.137	137.715	815.854	15.5609	502.579	2191.58	2480.85	LM
Arzier	9049.05	1313.12	445.104	287.631	575.603	292.655	129.784	759.092	22.4872	455.368	2878.15	1890.06	LM
Bassins	9349.31	1280.37	425.225	278.296	554.565	276.483	124.603	724.733	20.7792	439.906	2982.43	2241.93	LM
Begnins	9515.56	1404.76	474.972	306.486	614.209	318.884	144.087	809.787	24.5881	489.328	2292.07	2636.39	LM
Bogis-Bossey	8404.64	1302.09	420.977	277.523	554.171	280.807	121.601	722.297	20.8898	432.245	2596.93	1675.11	LO
Borex	9000.23	1329.56	450.6	291.492	591.985	298.499	131.432	767.549	23.9264	464.243	2584.79	2066.14	LM
Chavannes-de-Bogis	7948.26	1267.21	418.564	272.37	547.415	278.813	123.351	714.454	19.5447	433.03	2257.6	1615.91	LO
Chavannes-des-Bois	9768.57	1276.32	443.198	285.165	576.383	276.121	127.348	752.461	24.3141	444.504	4124.11	1438.65	LM
Chéserex	9328.02	1355.11	454.854	295.101	576.845	295.196	138.114	771.316	22.2447	465.298	2848.09	2105.85	LM
Coinsins	9221.17	1327.4	437.501	281.85	581.726	313.103	127.081	756.571	13.7682	456.782	2270.36	2655.02	LM
Commugny	9206.72	1271.13	415.174	269.832	541.619	279.849	120.59	708.905	19.0232	427.256	3129.65	2023.69	LM
Coppet	9187.4	1270.87	434.151	280.717	563.348	286.854	127.703	737.848	21.0532	449.53	2885.26	2130.06	LM
Crans-près-Céligny	9171.67	1301.24	420.773	270.456	545.13	290.651	123.927	716.038	18.7507	432.666	2788.39	2263.65	LM
Crassier	9368.25	1258.11	413.107	267.138	533.798	274.489	121.738	705.651	19.2745	420.656	3266.53	2087.76	LM
Duillier	9406.97	1355.56	447.082	290.76	579.043	299.384	134.136	760.959	20.8333	459.614	2982.75	2076.86	LM
Eysins	8877.68	1311.25	443.494	286.765	575.988	289.792	132.411	749.07	17.7291	460.754	2770.08	1840.34	LM
Founex	8966.6	1257.36	420.584	272.909	543.931	276.831	123.849	715.035	22.0804	425.9	2873.13	2035	LM
Genolier	9071.97	1230.62	410.759	264.134	541.872	286.781	117.569	698.957	18.8051	428.068	2981.27	2093.14	LM
Gingins	9017.95	1336.41	426.693	279.959	557.209	292.08	129.114	726.244	16.411	450.459	2533.82	2269.54	LM
Givrins	9750.22	1336	448.65	290.396	592.487	302.906	129.668	772.858	25.3282	462.302	2826.53	2563.09	LM
Gland	8095.7	1332.94	448.86	291.4	572.89	296.769	139.513	759.894	20.9187	464.856	2110.08	1657.58	LO
Grens	8172.03	1349.67	423.29	277.891	552.914	294.814	123.662	726.759	20.1474	427.883	1383.09	2591.91	LO
Mies	8979.61	1280.25	435.097	283.076	565.704	287.243	124.226	746.822	23.5086	446.966	2454.36	2332.35	LM
Nyon	8490.93	1387.73	472.174	302.412	596.368	316.787	149.539	792.554	19.7648	487.777	2128.35	1837.48	LO
Prangins	8731.29	1298.09	429.063	278.861	555.979	292.322	130.608	737.402	20.5413	445.066	2506.9	2036.46	LM
La Rippe	9626.79	1280.02	433.871	282.542	554.715	281.147	130.159	738.914	23.0901	441.135	3229.61	2231.59	LM
Saint-Cergue	10418.7	1483.67	507.214	321.895	653.336	350.037	155.406	865.482	21.6798	524.309	3389.55	2146.09	MH
Signy-Avenex	8439.58	1301.99	416.959	270.292	538.041	298.272	127.795	698.57	13.0753	450.578	1797.89	2526.11	LO
Tannay	8559.57	1261.85	420.801	273.28	547.784	280.802	121.559	723.558	21.5743	429.938	2521.24	1957.18	LO
Trélex	8820.63	1237.27	406.403	264.852	527.299	272.341	119.088	695.954	20.4796	418.322	2714.82	2143.81	LM
Le Vaud	9426.6	1317.25	421.432	275.63	555.4	294.24	122.889	731.506	18.6261	440.047	3044.49	2205.1	LM
Vich	8312.84	1265.98	451.573	290.132	591.345	292.428	132.616	768.419	21.1099	471.454	1850.62	2177.16	LO
L'Abergement	10971.7	1339.12	428.23	278.516	552.09	284.266	126.962	732.017	14.8526	444.087	3130.4	3641.18	MH
Agiez	10655.2	1363.08	450.34	289.143	590.342	312.091	135.781	776.663	18.5587	465.871	3134.41	3118.88	MH
Arnex-sur-Orbe	10659.2	1410.39	464.14	301.252	631.363	328.075	133.888	796.709	21.144	496.667	2775.22	3300.36	MH
Ballaigues	10754.5	1407.05	461.228	295.577	603.86	321.51	139.122	786.403	17.2995	479.737	2744.64	3498.08	MH
Baulmes	10763.7	1375.31	466.469	300.056	607.797	320.398	138.427	791.734	19.9615	491.356	2415.6	3836.59	MH
Bavois	10007.6	1411.73	469.198	307.905	622.948	310.886	139.41	812.025	18.6706	496.156	2633.42	2785.23	MH
Bofflens	9335.15	1412.32	440.362	283.53	588.426	318.893	131.179	757.149	14.3725	463.896	1547.99	3377.04	LM
Bretonnières	10983.1	1368.7	468.922	297.581	622.048	304.993	130.175	793.346	27.5669	458.553	3061.42	3449.79	MH
Chavornay	8943.51	1330.22	450.49	291.768	583.918	294.778	137.137	763.388	21.6025	465.119	2462.88	2142.21	LM
Les Clées	10623.2	1409.27	450.773	297.923	613.889	321.132	135.336	783.813	13.938	490.283	1862.3	4244.52	MH
Corcelles-sur-Chavornay	11318.2	1393.4	465.541	298.347	609.811	327.296	139.382	805.201	21.102	486	3228.78	3543.35	HI
Croy	10750.8	1398.01	465.345	294.931	619.752	349.169	141.751	814.193	18.7915	501.302	2284.05	3863.53	MH
Juriens	12680.7	1496.36	480.72	310.905	640.565	347.012	141.606	839.38	18.3953	501.557	3915.39	3988.82	HI
Lignerolle	11247	1271.51	423.761	272.942	554.922	295.606	128.441	739.13	20.4675	441.678	3843.52	3254.99	MH
Montcherand	10005.4	1262.24	417.492	278.316	562.953	282.625	120.965	751.498	21.8363	448.793	2925.93	2932.73	MH
Orbe	9214.17	1385.48	467.308	301.599	603.711	316.358	143.592	792.328	20.1073	488.617	2376.74	2318.33	LM
La Praz	10590.5	1418.64	429.101	274.393	570.664	346.561	132.943	752.048	11.1723	473.846	1805.91	4375.19	MH
Premier	9835.6	1335.84	465.089	290.104	584.437	322.352	133.379	773.67	16.2611	476.054	2451.75	2986.67	MH
Rances	12283.8	1447.53	471.199	303.923	622.588	329.368	135.364	818.426	27.9848	478.028	3400.85	4248.51	HI
Romainmôtier-Envy	11637.3	1509.08	482.532	316.968	634.26	334.614	149.744	827.796	18.6764	511.421	3399.65	3452.51	HI
Sergey	11316.5	1342.59	451.373	297.448	637.827	309.583	127.007	826.654	28.5021	482.709	3715.22	3097.56	HI
Valeyres-sous-Rances	9777.4	1304.08	429.102	279.542	571.756	299.136	127.423	738.071	15.4498	459.483	2836.74	2716.62	LM
Vallorbe	11336.6	1431.99	481.991	309.843	629.812	334.66	145.093	823.209	19.8883	506	3088.15	3565.95	HI
Vaulion	13918.3	1421.14	503.389	321.27	653.894	321.881	145.762	856.084	24.8357	519.589	3767.19	5383.26	HI
Vuiteboeuf	9429.3	1280.71	432.165	280.867	557.698	277.384	130.813	734.051	22.9229	446.582	2120.2	3145.91	LM
Carrouge (VD)	10018.9	1239.06	427.274	274.687	545.069	276.149	127.251	721.085	18.0898	440.02	3293.61	2656.58	MH
Corcelles-le-Jorat	11477.6	1481.22	493.772	324.353	663.631	346.897	142.303	865.68	23.6931	532.016	2331.52	4272.49	HI
Essertes	10672.9	1435.28	485.563	317.494	648.978	314.937	138.982	851.8	20.8585	503.732	3301.25	2653.99	MH
[truncated: 353 more rows]

## Sheet: DataPlottedInFig2OfMainArticle
Data plotted in Figure 2 of the main article
Cluster	Total-impacts (tCO2-eq/a/cap)	Food-impacts (tCO2-eq/a/cap)	Restaurant&Hotels-impacts (tCO2-eq/a/cap)	Clothing-impacts (tCO2-eq/a/cap)	Furnishings-impacts (tCO2-eq/a/cap)	Health-impacts (tCO2-eq/a/cap)	Communication-impacts (tCO2-eq/a/cap)	Recreation-impacts (tCO2-eq/a/cap)	Education-impacts (tCO2-eq/a/cap)	Others-impacts (tCO2-eq/a/cap)	Transport-impacts (tCO2-eq/a/cap)	Housing-impacts (tCO2-eq/a/cap)
LO	7.93084	1.34734	0.464259	0.299574	0.598111	0.30694	0.143781	0.780101	0.0201425	0.477058	1.62128	1.87225
LM	9.24041	1.383	0.516872	0.32607	0.665832	0.306689	0.140488	0.84796	0.0249685	0.497633	2.13558	2.39532
MH	10.2667	1.39454	0.507088	0.322484	0.668365	0.310487	0.136839	0.848176	0.0252427	0.495405	2.70441	2.85371
HI	11.9275	1.45832	0.521479	0.33068	0.683147	0.330675	0.143117	0.876807	0.0251892	0.516658	3.23946	3.80201
AVG	9.2601	1.38044	0.505201	0.32051	0.654012	0.308081	0.140474	0.835964	0.0241182	0.493818	2.17644	2.42104
Cluster	DEGURBA	COUNT-Percentage
LO	Densely	0.51443
LO	Intermediate	0.417178
LO	Thinly	0.0683922
LM	Densely	0.284494
LM	Intermediate	0.564229
LM	Thinly	0.151277
MH	Densely	0.00900914
MH	Intermediate	0.435761
MH	Thinly	0.55523
HI	Thinly	0.077015
HI	Intermediate	0.922985
AVG	Densely	0.267507
AVG	Intermediate	0.499347
AVG	Thinly	0.233145

## Sheet: DataPlottedInFig3OfMainArticle
Data plotted in Figure 3 of the main article
Name	Cluster	Share of buildings built before 1919	Share of HHs (<25 years and 25 - 64 years)	Average modeled gross income per inhabitant (CHF/a)	Share of persons with poor access to PT	DEGURBA classification
Aeugst am Albis	MH	0.207436	0.336683	52740.2	0.0715389	Thinly
Affoltern am Albis	LM	0.155751	0.313319	52762.7	0.0597653	Intermediate
Bonstetten	MH	0.0820611	0.376433	52761.3	0.0469439	Intermediate
Hausen am Albis	MH	0.29375	0.346619	52870.8	0.154797	Thinly
Hedingen	LM	0.152228	0.382775	51291.6	0.127624	Intermediate
Kappel am Albis	LM	0.391144	0.331633	52379.1	0.382353	Thinly
Knonau	LM	0.184149	0.371859	50632.8	0.615655	Thinly
Maschwanden	LM	0.50289	0.337037	50891.4	1	Thinly
Mettmenstetten	LM	0.279749	0.358974	52251.8	0.381052	Thinly
Obfelden	LM	0.159359	0.350761	51764.2	0.0393212	Intermediate
Ottenbach	MH	0.266471	0.335938	54018.6	0.153094	Thinly
Rifferswil	MH	0.390681	0.375335	51934.9	0.177268	Thinly
Stallikon	LM	0.0989011	0.330484	53707.4	0.0700483	Intermediate
Wettswil am Albis	MH	0.0300971	0.337824	52455.1	0.00260191	Intermediate
Adlikon	MH	0.367568	0.286344	51521.4	1	Thinly
Benken (ZH)	MH	0.333333	0.33046	56475.9	0.392901	Thinly
Berg am Irchel	HI	0.482456	0.258197	57750.7	0.190641	Thinly
Buch am Irchel	MH	0.267606	0.409357	50082.8	0.322652	Thinly
Dachsen	LM	0.14684	0.389542	50631.3	0.151562	Intermediate
Dorf	MH	0.292818	0.409283	52026.6	0.359223	Thinly
Feuerthalen	LM	0.258412	0.305951	54653.3	0.000581903	Intermediate
Flaach	MH	0.340852	0.361974	52545.4	0.176338	Thinly
Flurlingen	LM	0.23913	0.33612	55399.9	0	Intermediate
Andelfingen	LM	0.218456	0.337156	51373.8	0.0297505	Thinly
Henggart	MH	0.111524	0.377067	51555.2	0.17057	Thinly
Humlikon	MH	0.284722	0.414201	51971.6	0.110638	Thinly
Kleinandelfingen	MH	0.266784	0.356635	53740.8	0.240851	Thinly
Laufen-Uhwiesen	MH	0.194969	0.306358	54545.7	0.377171	Intermediate
Marthalen	MH	0.405303	0.347879	53315.7	0.352551	Thinly
Oberstammheim	MH	0.410468	0.308163	54663.4	0.170903	Thinly
Ossingen	MH	0.399543	0.327928	53063.2	0.5994	Thinly
Rheinau	MH	0.228117	0.297762	56463.8	0.205089	Thinly
Thalheim an der Thur	MH	0.292969	0.325269	54701.9	0.987912	Thinly
Trüllikon	MH	0.428571	0.246544	54086.1	0.302115	Thinly
Truttikon	MH	0.35461	0.375758	50157.6	0.293065	Thinly
Unterstammheim	HI	0.418868	0.367164	49535.4	0.245154	Thinly
Volken	MH	0.5625	0.308943	52979.8	0.139535	Thinly
Waltalingen	MH	0.44843	0.378277	50454.7	0.393586	Thinly
Bachenbülach	LM	0.0998336	0.330394	52842.9	0.0464535	Intermediate
Bassersdorf	LM	0.0632762	0.346351	52246.8	0.023871	Intermediate
Bülach	LM	0.0960719	0.323725	53914.3	0.0184692	Intermediate
Dietlikon	LM	0.047619	0.295674	53632.1	0.0297154	Densely
Eglisau	LM	0.202495	0.363498	51810.2	0.0172272	Thinly
Embrach	LM	0.1235	0.352582	51328.9	0.0344123	Intermediate
Freienstein-Teufen	MH	0.286517	0.346783	53273.8	0.136847	Intermediate
Glattfelden	MH	0.217259	0.357143	53122.9	0.247255	Thinly
Hochfelden	LM	0.133803	0.375315	51431	0.454135	Intermediate
Höri	LM	0.115473	0.371869	49775.2	0.122457	Intermediate
Hüntwangen	HI	0.29878	0.345	51186.1	0.425299	Thinly
Kloten	LM	0.0486182	0.281657	55693.6	0.0114474	Densely
Lufingen	LM	0.0845987	0.386792	50852.6	0.146996	Intermediate
Nürensdorf	MH	0.0769936	0.29563	55230.7	0.0547583	Intermediate
Oberembrach	MH	0.256604	0.310127	56904.7	0.373953	Intermediate
Opfikon	LO	0.0408922	0.298371	53703.2	0	Densely
Rafz	MH	0.231947	0.368051	52412.6	0.302841	Thinly
Rorbas	MH	0.299296	0.385366	51446.5	0.0783085	Intermediate
Wallisellen	LM	0.10559	0.285587	55310.8	0.012049	Densely
Wasterkingen	HI	0.336957	0.313253	58534.9	0.41115	Thinly
Wil (ZH)	MH	0.2975	0.332724	55522.6	0.286595	Thinly
Winkel	MH	0.0746835	0.282609	55222.1	0.201103	Intermediate
Bachs	MH	0.435897	0.306034	49106.1	0.276667	Thinly
Boppelsen	MH	0.127027	0.344507	52968.2	0.319847	Intermediate
Buchs (ZH)	LM	0.0683453	0.363743	53625.4	0.140509	Intermediate
Dällikon	LM	0.0633397	0.335612	53236.7	0.0594825	Intermediate
Dänikon	LM	0.0463215	0.404145	50610.2	0.289541	Intermediate
Dielsdorf	LM	0.10095	0.317985	53824	0.118112	Intermediate
Hüttikon	LM	0.092233	0.333333	51215.1	0.29056	Thinly
Neerach	MH	0.116919	0.257655	57522.8	0.249667	Intermediate
Niederglatt	LM	0.0491184	0.330077	52777.8	0.0664054	Intermediate
Niederhasli	LM	0.0711995	0.36712	52126.3	0.249802	Intermediate
Niederweningen	LM	0.104294	0.404959	51610.3	0.338406	Intermediate
Oberglatt	LM	0.108352	0.340232	52780.7	0.00420692	Intermediate
Oberweningen	LM	0.0947631	0.367606	52835.9	0.609096	Intermediate
Otelfingen	LM	0.152381	0.387037	50594.3	0.125092	Intermediate
Regensberg	MH	0.404255	0.281385	56917.8	0.0309278	Intermediate
Regensdorf	LM	0.0717467	0.328535	52708.6	0.017091	Intermediate
Rümlang	LM	0.0747475	0.329582	53165	0.124435	Densely
Schleinikon	MH	0.177033	0.350877	53818.2	1	Intermediate
Schöfflisdorf	MH	0.122388	0.333333	53495.1	0.405625	Intermediate
Stadel	MH	0.294007	0.324796	54288	0.253731	Thinly
Steinmaur	LM	0.174881	0.300136	55362	0.243235	Intermediate
Weiach	HI	0.275974	0.294785	54391.9	0.281015	Thinly
Bäretswil	MH	0.391192	0.334163	52894.4	0.273792	Intermediate
Bubikon	LM	0.164291	0.356268	50493.6	0.174862	Intermediate
Dürnten	LM	0.227698	0.355742	50792.7	0.118213	Intermediate
Fischenthal	MH	0.47411	0.371098	50951.7	0.666667	Thinly
Gossau (ZH)	LM	0.216608	0.343789	52593.1	0.0915999	Intermediate
Grüningen	MH	0.348344	0.325835	52927.2	0.174799	Intermediate
Hinwil	LM	0.233749	0.300973	52745.4	0.141201	Intermediate
Rüti (ZH)	LM	0.261015	0.312956	53611.9	0.0652927	Intermediate
Seegräben	MH	0.241983	0.344762	52099	0.543051	Intermediate
Wald (ZH)	MH	0.450604	0.312564	53770.6	0.220468	Intermediate
Wetzikon (ZH)	LM	0.222694	0.314191	53374.4	0.0256871	Intermediate
Adliswil	LM	0.125409	0.286923	54973.1	0.00166787	Densely
Hirzel	MH	0.328452	0.384431	51529.3	0.314612	Thinly
Horgen	LM	0.230887	0.307068	53822.8	0.0375039	Intermediate
Hütten	MH	0.380342	0.372727	49287.3	0.318339	Intermediate
Kilchberg (ZH)	MH	0.180741	0.269313	56887.1	0.0701031	Densely
Langnau am Albis	LM	0.117037	0.315757	53354.8	0.16867	Densely
Oberrieden	LM	0.189189	0.283934	54599.6	0.114905	Intermediate
Richterswil	MH	0.182879	0.33036	53593.4	0.064822	Intermediate
Rüschlikon	LM	0.217822	0.297388	53769.1	0.00887574	Densely
Schönenberg (ZH)	MH	0.351889	0.320681	54108.6	0.366342	Thinly
Thalwil	LM	0.190435	0.278831	55765.7	0.00810904	Densely
Wädenswil	MH	0.227545	0.289996	54645	0.0301785	Intermediate
Erlenbach (ZH)	MH	0.132607	0.324891	53131.1	0.0024696	Intermediate
Herrliberg	MH	0.1298	0.317223	52981.1	0.040813	Intermediate
Hombrechtikon	LM	0.238806	0.329158	52846.7	0.108563	Intermediate
Küsnacht (ZH)	MH	0.137788	0.272136	54734.1	0.0928454	Intermediate
Männedorf	LM	0.202982	0.312132	53856.8	0.0435332	Intermediate
Meilen	LM	0.165455	0.301694	54273.7	0.0522675	Intermediate
Oetwil am See	LM	0.204342	0.349297	53174.8	0.0608213	Intermediate
Stäfa	MH	0.240298	0.282874	55437.1	0.0663885	Intermediate
Uetikon am See	MH	0.162033	0.348142	53537.4	0.11567	Intermediate
Zumikon	LM	0.0656085	0.303792	50110.4	0.0279297	Intermediate
Zollikon	LM	0.134704	0.266832	55092.2	0.0265243	Densely
Bauma	MH	0.388112	0.35274	52744.7	0.422389	Thinly
Fehraltorf	LM	0.143727	0.347441	52246.2	0.182067	Intermediate
Hittnau	MH	0.307865	0.37571	51620	0.355865	Intermediate
Illnau-Effretikon	LM	0.171206	0.279746	55144.7	0.0577797	Intermediate
Kyburg	MH	0.406504	0.333333	57175.7	0.283251	Intermediate
Lindau	LM	0.149321	0.364226	52160.7	0.0618849	Intermediate
Pfäffikon	LM	0.242775	0.300165	53912.7	0.116884	Intermediate
Russikon	LM	0.195341	0.339427	51455.4	0.139864	Intermediate
Sternenberg	HI	0.687023	0.238411	54624.1	1	Thinly
Weisslingen	MH	0.215006	0.353583	52285.9	0.205596	Thinly
Wila	MH	0.273622	0.286935	54649.7	0.374667	Intermediate
Wildberg	MH	0.367133	0.348837	52760.9	0.333333	Thinly
Dübendorf	LM	0.0708686	0.291704	53585.7	0.0469868	Densely
Egg	MH	0.196184	0.330787	53222.3	0.0347392	Intermediate
Fällanden	LM	0.0624518	0.313992	54007.5	0.00210084	Intermediate
Greifensee	LM	0.0831889	0.334518	52443.9	0.102138	Intermediate
Maur	MH	0.114133	0.321212	53726.3	0.0416798	Intermediate
Mönchaltorf	MH	0.182796	0.298209	53246.6	0.0813032	Thinly
Schwerzenbach	LO	0.0533333	0.31086	53206.4	0.000814332	Intermediate
Uster	LM	0.163198	0.310498	54516.2	0.0178955	Intermediate
Volketswil	LM	0.0919196	0.349563	51470.6	0.0254218	Intermediate
Wangen-Brüttisellen	LM	0.0950041	0.361155	52511.6	0.00583709	Densely
Altikon	MH	0.35533	0.315385	53806.7	0.266983	Intermediate
Brütten	MH	0.141717	0.321002	54235.4	0.0702106	Intermediate
Dägerlen	LM	0.285714	0.379121	50161.5	0.289855	Thinly
Dättlikon	MH	0.169421	0.383562	50469.3	0.388	Thinly
Dinhard	MH	0.181624	0.346801	51605.6	0.788022	Intermediate
Elgg	MH	0.229095	0.317568	53724.6	0.160433	Thinly
Ellikon an der Thur	MH	0.243902	0.37092	51522.4	0.425629	Thinly
Elsau	LM	0.153428	0.343478	51678.1	0.0895434	Intermediate
Hagenbuch	LM	0.315436	0.337838	52622.2	0.404828	Thinly
Hettlingen	LM	0.0737387	0.403155	48256.6	0.390635	Intermediate
Hofstetten (ZH)	MH	0.517986	0.420455	49081.5	0.844211	Thinly
Neftenbach	LM	0.159846	0.381129	52122.1	0.161308	Intermediate
Pfungen	LM	0.168103	0.351515	52895.6	0.233057	Intermediate
Rickenbach (ZH)	MH	0.153129	0.368266	52322.9	0.219952	Intermediate
Schlatt (ZH)	MH	0.402715	0.415771	50012.1	0.189116	Thinly
Seuzach	MH	0.0716129	0.298821	54418.7	0.240208	Intermediate
Turbenthal	LM	0.316415	0.35107	51237.5	0.357674	Thinly
Winterthur	LM	0.21288	0.289609	55482.6	0.0102127	Densely
Zell (ZH)	LM	0.25625	0.334333	52418.3	0.360925	Intermediate
Aesch (ZH)	MH	0.109635	0.285714	53278.2	0.0987234	Thinly
Birmensdorf (ZH)	LM	0.121622	0.282042	55622.5	0.0386152	Intermediate
Dietikon	LO	0.120134	0.32332	52669.1	0.00204877	Densely
Geroldswil	LM	0.0122549	0.316198	53324.8	0	Intermediate
Oberengstringen	LM	0.043956	0.274556	55042.2	0.0015758	Densely
Oetwil an der Limmat	MH	0.0399061	0.242682	55977.6	0.183061	Intermediate
Schlieren	LO	0.0971719	0.317787	52343.1	0	Densely
Uitikon	MH	0.0388128	0.298525	54506.1	0.0108555	Intermediate
Unterengstringen	LM	0.0684211	0.261508	54850.2	0.0889416	Densely
Urdorf	LM	0.0518828	0.303229	54602.3	0.00161273	Densely
Weiningen (ZH)	LM	0.11127	0.331483	52411.9	0.00579643	Intermediate
Zürich	LM	0.224007	0.228836	58691.2	0.000160173	Densely
Wiesendangen	LM	0.158672	0.374575	51025.7	0.302548	Intermediate
Aarberg	LM	0.143392	0.289433	53407.6	0.0960115	Intermediate
Bargen (BE)	LM	0.278169	0.344304	47662	0.604317	Thinly
Grossaffoltern	MH	0.240781	0.322769	51554.1	0.852523	Intermediate
Kallnach	MH	0.24581	0.3125	51589.7	0.849468	Thinly
Kappelen	MH	0.213256	0.361423	49804.4	0.43015	Intermediate
Lyss	LM	0.0561268	0.311947	53294.9	0.0697674	Intermediate
Meikirch	MH	0.146747	0.293283	51720	0.241034	Thinly
Radelfingen	MH	0.395604	0.285451	54015.4	0.420182	Thinly
Rapperswil (BE)	MH	0.317373	0.331627	50519.6	0.556359	Thinly
Schüpfen	MH	0.244186	0.307692	51774.1	0.69522	Thinly
Seedorf (BE)	MH	0.270677	0.29572	53090	0.420709	Thinly
Aarwangen	MH	0.134986	0.31443	49700.2	0.269914	Intermediate
Auswil	MH	0.310606	0.268421	49925.5	0.982222	Thinly
Bannwil	MH	0.269406	0.284247	52833.7	0.548673	Thinly
Bleienbach	MH	0.412621	0.255034	54069.3	0.396341	Thinly
Busswil bei Melchnau	MH	0.430556	0.230769	56599.7	0.958549	Thinly
Gondiswil	MH	0.384615	0.315113	51705.5	1	Thinly
Langenthal	LM	0.127629	0.279556	52749.3	0.0160091	Intermediate
Lotzwil	LM	0.170079	0.320342	50453.3	0.299585	Intermediate
Madiswil	LM	0.310384	0.303354	50906.8	0.522201	Thinly
Melchnau	MH	0.268868	0.293375	50351	0.375337	Thinly
Obersteckholz	MH	0.297872	0.325301	49867.7	0.51699	Thinly
Oeschenbach	MH	0.45122	0.222222	56508.8	1	Thinly
Reisiswil	MH	0.438596	0.333333	48036.7	1	Thinly
Roggwil (BE)	MH	0.163669	0.31747	50945.8	0.309518	Intermediate
Rohrbach	MH	0.255	0.286392	52382.7	0.409255	Thinly
Rohrbachgraben	LO	0.389831	0.344371	46978.3	1	Thinly
Rütschelen	MH	0.287234	0.339367	48712.5	1	Thinly
Schwarzhäusern	MH	0.213415	0.34466	50394.3	0.923695	Intermediate
Thunstetten	LM	0.157431	0.30138	51019	0.276638	Intermediate
Ursenbach	LM	0.454545	0.322314	51037.1	1	Thinly
Wynau	MH	0.222462	0.279141	51282.5	0.770654	Thinly
Bern	LM	0.280128	0.221075	55652.6	0.00314821	Densely
Bolligen	MH	0.0993873	0.280089	51529.6	0.0756134	Densely
Bremgarten bei Bern	LM	0.0389249	0.303335	51511.8	0.000235018	Intermediate
Kirchlindach	LM	0.162759	0.268235	52424.5	0.0946662	Intermediate
Köniz	LM	0.0968145	0.279593	52799.2	0.06553	Densely
Muri bei Bern	LM	0.0750429	0.248155	52899.8	0.0119388	Densely
Oberbalm	MH	0.42449	0.299169	49698.3	0.640138	Thinly
Stettlen	LM	0.0971787	0.314082	51887.8	0.0403866	Densely
Vechigen	MH	0.214387	0.302987	52496.5	0.248624	Intermediate
Wohlen bei Bern	LM	0.181678	0.278982	51816.2	0.16597	Intermediate
Zollikofen	LM	0.0729167	0.276456	52566.5	0.00929045	Intermediate
Ittigen	LM	0.0854305	0.263725	53025.2	0	Densely
Ostermundigen	LM	0.0642733	0.257824	54981.2	0.000316116	Densely
Biel/Bienne	LO	0.198118	0.263454	51811.3	1.92504e-05	Densely
Evilard	LM	0.107765	0.310734	50131.7	0.195022	Intermediate
Arch	MH	0.143498	0.301802	53957.8	0.369826	Thinly
Büetigen	MH	0.215768	0.316923	53318.9	1	Intermediate
Büren an der Aare	MH	0.18773	0.316	52629.1	0.182549	Thinly
Diessbach bei Büren	LM	0.263158	0.367725	48240.7	1	Intermediate
Dotzigen	MH	0.169444	0.32247	50890.8	0.508185	Thinly
Lengnau (BE)	MH	0.110052	0.277726	54513.9	0.198523	Intermediate
Leuzigen	MH	0.293011	0.273946	53585.6	0.574664	Thinly
Meienried	HI	0.5	0.0833333	59600.2	1	Thinly
Meinisberg	MH	0.140394	0.324771	51868.2	0.0201083	Intermediate
Oberwil bei Büren	MH	0.355212	0.285294	51305.3	0.487593	Thinly
Pieterlen	LM	0.130221	0.301765	51802.7	0.24824	Intermediate
Rüti bei Büren	MH	0.292969	0.284123	54379.8	0.5886	Thinly
Wengi	MH	0.371134	0.305221	51968.3	0.500838	Thinly
Aefligen	MH	0.125	0.301653	53432.4	0.114286	Thinly
Alchenstorf	LM	0.354651	0.309322	51116.4	1	Thinly
Bäriswil	MH	0.164087	0.327273	51757.4	0.314342	Intermediate
Burgdorf	LM	0.208776	0.271063	54200.2	0.0192184	Intermediate
Ersigen	MH	0.194672	0.337261	51895.5	0.51601	Intermediate
Hasle bei Burgdorf	LM	0.356322	0.309798	52202.1	0.397256	Thinly
Heimiswil	LM	0.527495	0.302752	50672.2	0.797064	Thinly
Hellsau	LM	0.339286	0.350649	48412.5	1	Thinly
Hindelbank	MH	0.176353	0.30306	53750.5	0.355693	Thinly
Höchstetten	MH	0.341176	0.294643	50111.7	1	Thinly
Kernenried	MH	0.258065	0.307692	50007.6	1	Thinly
Kirchberg (BE)	LM	0.0981697	0.300235	51904.9	0.146101	Intermediate
Koppigen	LM	0.203704	0.314879	50583.7	0.335455	Thinly
Krauchthal	MH	0.23298	0.323591	51640.9	0.502888	Thinly
Lyssach	LM	0.19086	0.272727	55299.1	0.226042	Intermediate
Mötschwil	LM	0.72973	0.245283	49731.5	1	Thinly
Niederösch	LM	0.493671	0.384615	48094.6	0.163793	Thinly
Oberburg	LM	0.320574	0.309984	50403	0.323173	Thinly
Oberösch	MH	0.457143	0.282609	59668.7	0.490566	Thinly
Rüdtligen-Alchenflüh	LM	0.135135	0.304143	51844.5	0.180708	Thinly
Rumendingen	LM	0.8	0.361111	51657.4	1	Thinly
Rüti bei Lyssach	LM	0.333333	0.32	51042.6	1	Thinly
Willadingen	MH	0.243243	0.265957	53240.8	1	Thinly
Wynigen	LM	0.428571	0.309842	50917.6	0.829918	Thinly
Corgémont	MH	0.195704	0.346097	50888.5	0.67125	Thinly
Cormoret	HI	0.455782	0.281553	50861.1	0.471816	Thinly
Cortébert	HI	0.338384	0.314286	53497.9	0.45275	Thinly
Courtelary	LM	0.243243	0.369811	49410.8	0.375196	Thinly
La Ferrière	MH	0.443038	0.431925	50210.9	0.680581	Thinly
La Heutte	HI	0.172185	0.311005	56481.8	0.384134	Thinly
Mont-Tramelan	MH	0.535714	0.325581	44937.5	1	Thinly
Orvin	MH	0.21978	0.33463	51324.7	0.331654	Thinly
Péry	MH	0.207602	0.289256	52708.7	0.776276	Thinly
Renan (BE)	MH	0.477064	0.311111	52281.7	0.500605	Thinly
Romont (BE)	MH	0.264706	0.308642	54817.6	1	Thinly
Saint-Imier	MH	0.366556	0.282729	55200.1	0.388785	Intermediate
Sonceboz-Sombeval	MH	0.199541	0.363041	50893.8	0.0819945	Thinly
Sonvilier	MH	0.449838	0.357278	50018.6	0.724223	Thinly
Tramelan	HI	0.328141	0.304507	51615.4	0.219752	Thinly
Villeret	HI	0.375912	0.30622	54015.3	0.68247	Intermediate
Sauge	MH	0.266129	0.294618	52827.7	0.712102	Thinly
Brüttelen	HI	0.335227	0.306513	54046.8	0.176776	Thinly
Erlach	MH	0.282486	0.293015	53416.3	0.0209302	Thinly
Finsterhennen	MH	0.213235	0.380208	47743.1	0.706458	Thinly
Gals	MH	0.25	0.285266	53731.3	0.551821	Thinly
Gampelen	MH	0.266355	0.314371	54155.9	0.876765	Thinly
Ins	LM	0.178808	0.347452	49486.6	0.14551	Thinly
Lüscherz	HI	0.176829	0.278431	57867.8	1	Thinly
Müntschemier	MH	0.161677	0.332724	50629.5	0.731366	Thinly
Siselen	MH	0.2	0.316	49002.1	0.723154	Thinly
Treiten	MH	0.251969	0.318182	51434.1	1	Thinly
Tschugg	MH	0.308943	0.321608	54049.3	0.399543	Thinly
Vinelz	HI	0.205224	0.248021	56263.6	0.45509	Thinly
Bangerten	MH	0.5625	0.28169	52065.2	1	Thinly
Bätterkinden	MH	0.126928	0.335861	51065.2	0.606981	Thinly
Deisswil bei Münchenbuchsee	LM	0.730769	0.243243	51175.2	1	Thinly
Diemerswil	LO	0.464286	0.428571	46800.7	1	Thinly
Fraubrunnen	MH	0.213304	0.340384	51901.6	0.529498	Thinly
Jegenstorf	MH	0.109032	0.307627	51444.5	0.1358	Thinly
Iffwil	LM	0.381818	0.33125	47771.3	0.354523	Thinly
Mattstetten	MH	0.194286	0.28821	47141.5	0.311734	Intermediate
Moosseedorf	LM	0.101498	0.309247	51739.9	0.0527455	Intermediate
Münchenbuchsee	LM	0.105056	0.315922	51699.6	0.00689017	Intermediate
Urtenen-Schönbühl	LM	0.0774732	0.292291	54466.5	0.00681856	Intermediate
Utzenstorf	LM	0.164909	0.318439	51118.2	0.702457	Thinly
Wiggiswil	MH	0.666667	0.282609	53513.2	1	Thinly
Wiler bei Utzenstorf	MH	0.120968	0.260054	52876.8	0.112332	Thinly
Zielebach	MH	0.245614	0.248322	53394.1	0.460843	Intermediate
Zuzwil (BE)	MH	0.235632	0.304348	46715.1	0.270506	Thinly
Adelboden	HI	0.25387	0.30479	49268.7	0.27569	Thinly
Aeschi bei Spiez	MH	0.318815	0.312969	52169.5	0.348172	Thinly
Frutigen	MH	0.288347	0.313379	50775.2	0.515963	Intermediate
Kandergrund	MH	0.360515	0.267045	54298.5	0.27474	Thinly
Kandersteg	HI	0.128	0.245819	56868.6	0.376538	Thinly
Krattigen	HI	0.201258	0.232465	54401.2	0.287923	Thinly
Reichenbach im Kandertal	MH	0.317588	0.30897	52308.8	0.934222	Thinly
Beatenberg	HI	0.371501	0.184725	57981.2	0.214945	Thinly
Bönigen	MH	0.315169	0.294501	52154	0.240373	Thinly
Brienz (BE)	MH	0.239679	0.264857	54621.3	0.614179	Thinly
Brienzwiler	MH	0.390805	0.236842	57182.3	0.623679	Thinly
Därligen	MH	0.348485	0.257732	54079	0.971084	Thinly
Grindelwald	HI	0.291815	0.24679	56667.9	0.171295	Thinly
Gsteigwiler	HI	0.462687	0.331579	51878.1	0.177885	Intermediate
Gündlischwand	MH	0.434343	0.318841	55840.1	0.0732484	Thinly
Habkern	MH	0.529412	0.30566	49708.4	0.465079	Thinly
Hofstetten bei Brienz	MH	0.248619	0.245614	51764	0.0586011	Thinly
Interlaken	MH	0.320136	0.242078	57126.2	0.0037037	Intermediate
Iseltwald	MH	0.471338	0.235897	53871.5	0.176611	Thinly
Lauterbrunnen	HI	0.399743	0.243169	56334.7	0.119351	Thinly
Leissigen	HI	0.233227	0.269231	53975.6	0.631579	Thinly
Lütschental	LM	0.532468	0.301887	51255.4	0.551724	Thinly
Matten bei Interlaken	LM	0.284	0.285138	54907.6	0.0655917	Intermediate
Niederried bei Interlaken	MH	0.24812	0.166667	58485.3	0.474926	Thinly
Oberried am Brienzersee	MH	0.271605	0.234043	57590.7	0.68709	Thinly
Ringgenberg (BE)	LM	0.218997	0.280366	53419.7	0.0878694	Intermediate
Saxeten	MH	0.35	0.270833	50961.6	1	Thinly
Schwanden bei Brienz	HI	0.192893	0.251852	56972.2	0.026362	Thinly
Unterseen	MH	0.203204	0.254663	55838.1	0.0927892	Thinly
Wilderswil	MH	0.326087	0.270906	54056	0.0504369	Thinly
Arni (BE)	MH	0.538168	0.342857	51716.4	1	Thinly
Biglen	MH	0.24282	0.319426	53105.2	0.335648	Thinly
Bowil	MH	0.439474	0.322124	52045.4	0.798357	Thinly
Brenzikofen	MH	0.309353	0.299107	56404.5	0.809339	Thinly
Freimettigen	LM	0.261364	0.357895	49142.8	0.56541	Intermediate
Grosshöchstetten	LM	0.11797	0.324658	51771.1	0.32304	Intermediate
Häutligen	LM	0.461538	0.323529	50647	1	Thinly
Herbligen	LM	0.27673	0.334764	49557.4	1	Thinly
Kiesen	LM	0.200913	0.337766	50432.2	0.67789	Thinly
Konolfingen	LM	0.221557	0.289151	51943.7	0.186178	Intermediate
Landiswil	MH	0.512953	0.287356	51005.9	1	Thinly
Linden	MH	0.424332	0.353191	49341.9	1	Thinly
Mirchel	LM	0.271605	0.344538	46809.1	1	Intermediate
Münsingen	LM	0.0957447	0.309223	51547.1	0.0732328	Intermediate
Niederhünigen	LM	0.381295	0.361789	51108.9	0.846535	Intermediate
Oberdiessbach	MH	0.249708	0.346535	50596.9	0.640685	Thinly
Oberthal	LM	0.419214	0.301887	52397.8	1	Thinly
Oppligen	LM	0.291925	0.367424	48034.3	1	Thinly
Rubigen	LM	0.0810056	0.311129	52689.4	0.330673	Intermediate
Schlosswil	LM	0.263473	0.317164	53183.7	0.669329	Intermediate
Tägertschi	LM	0.378641	0.393548	47455.4	0.306173	Intermediate
Walkringen	MH	0.374749	0.30148	52237.9	0.509153	Thinly
Worb	LM	0.148014	0.283902	52106.1	0.0886566	Intermediate
Zäziwil	LM	0.285714	0.328967	50985.8	0.429924	Intermediate
Oberhünigen	LM	0.426966	0.330579	48103.1	1	Thinly
Allmendingen	MH	0.234177	0.270642	51399.7	0.274102	Thinly
Wichtrach	LM	0.177856	0.31728	52124.7	0.283757	Thinly
Clavaleyres	LO	0.214286	0.263158	45273.8	1	Thinly
Ferenbalm	MH	0.263158	0.271698	54027.8	0.647441	Thinly
Frauenkappelen	MH	0.231544	0.272401	53605.8	0.294118	Thinly
Golaten	MH	0.41573	0.30597	52270.3	1	Thinly
Gurbrü	MH	0.289855	0.309278	47094.6	0.13834	Thinly
Kriechenwil	MH	0.284615	0.235602	51348.9	0.257075	Thinly
Laupen	LM	0.172638	0.283548	52810.9	0.180043	Intermediate
Mühleberg	MH	0.291613	0.265356	54858.1	0.609467	Thinly
Münchenwiler	LO	0.241611	0.338542	51918.3	0.812632	Intermediate
Neuenegg	MH	0.19485	0.302662	52233.6	0.273651	Thinly
Wileroltigen	LM	0.297297	0.405405	48200.1	1	Thinly
Belprahon	MH	0.12963	0.3125	48585.9	1	Intermediate
Bévilard	MH	0.0942029	0.331117	52604	0.762682	Thinly
Champoz	MH	0.478261	0.5	43951.9	1	Thinly
Châtelat	MH	0.5625	0.324324	49166.8	1	Thinly
Corcelles (BE)	HI	0.328767	0.241758	54093.9	0.682464	Thinly
Court	MH	0.250627	0.328205	48778.2	0.756356	Thinly
Crémines	HI	0.322981	0.27897	51086.2	0.745283	Thinly
Eschert	MH	0.245455	0.32	49575.2	0.914601	Thinly
Grandval	HI	0.307692	0.311688	54858.9	0.338936	Thinly
Loveresse	MH	0.349057	0.369231	48576	0.996865	Intermediate
Malleray	MH	0.159722	0.329161	48350.5	0.434354	Thinly
Monible	LM	0.416667	0.230769	40760	1	Thinly
Moutier	MH	0.136949	0.303691	52818.9	0.095085	Intermediate
Perrefitte	HI	0.248276	0.285714	51649.2	1	Thinly
Pontenet	MH	0.402985	0.395349	50558.8	0.271889	Thinly
Reconvilier	HI	0.200351	0.30969	54630.5	0.430185	Intermediate
Roches (BE)	HI	0.333333	0.313953	53815.3	0.495098	Thinly
Saicourt	HI	0.301676	0.345098	52529.6	0.867672	Thinly
Saules (BE)	MH	0.392157	0.359375	49077.1	1	Thinly
Schelten	MH	0.818182	0.461538	40771.4	1	Thinly
Seehof	MH	0.368421	0.391304	46544.4	1	Thinly
Sornetan	MH	0.525	0.45098	48945.3	1	Thinly
Sorvilier	HI	0.426966	0.275	57292.4	0.229249	Thinly
Souboz	MH	0.560976	0.408163	50450.4	1	Thinly
Tavannes	HI	0.191429	0.325203	53568.9	0.0511347	Thinly
Rebévelier	HI	0.230769	0.4	48939.8	1	Thinly
La Neuveville	MH	0.326031	0.30314	53158.3	0.542817	Intermediate
Nods	MH	0.331915	0.341935	53321.6	0.458162	Thinly
Plateau de Diesse	HI	0.237232	0.345694	50865.4	0.396866	Thinly
Aegerten	LM	0.079646	0.276885	50885.2	0.134038	Intermediate
Bellmund	LM	0.0762125	0.396104	48524.8	0.287985	Intermediate
Brügg	LM	0.140351	0.283994	54199.6	0.0133843	Intermediate
Bühl	MH	0.218045	0.251337	54024.6	0.354369	Intermediate
Epsach	MH	0.385417	0.358333	48555.6	0.575	Intermediate
Hagneck	LO	0.0780142	0.284884	52809.4	0.137845	Thinly
Hermrigen	MH	0.285714	0.2	53420.7	0.216535	Thinly
Jens	MH	0.266667	0.350746	47865.3	1	Thinly
Ipsach	LM	0.0204978	0.305287	51880.3	0.00328283	Intermediate
Ligerz	HI	0.449198	0.262548	56012.2	0.536585	Thinly
Merzligen	MH	0.19708	0.265896	52427.8	0.0979381	Thinly
Mörigen	MH	0.0434783	0.288828	49209.9	0.0523865	Thinly
Nidau	LM	0.18578	0.240992	55494.2	0	Intermediate
Orpund	LM	0.0976431	0.293277	53816.5	0.111621	Intermediate
Port	LM	0.0289093	0.269841	51098.6	0.201736	Intermediate
Safnern	MH	0.140713	0.339196	50729.2	0.473176	Intermediate
Scheuren	MH	0.167785	0.375	49702.1	0.252212	Intermediate
Schwadernau	MH	0.19171	0.347985	48460.5	0.11976	Intermediate
Studen (BE)	LM	0.0387597	0.319403	53806.9	0.00987402	Intermediate
Sutz-Lattrigen	LM	0.130435	0.338488	50602	0.0101966	Intermediate
Täuffelen	MH	0.121602	0.303209	52984.7	0	Intermediate
Walperswil	MH	0.223022	0.330808	51882.5	0.536431	Intermediate
Worben	LM	0.0712871	0.301108	52932.6	0.26017	Intermediate
Twann-Tüscherz	HI	0.432665	0.220401	58010.4	0.476321	Thinly
Därstetten	MH	0.505976	0.316092	51014.6	1	Thinly
Diemtigen	MH	0.392491	0.287912	50807.3	1	Thinly
Erlenbach im Simmental	MH	0.37551	0.298898	52808.4	1	Thinly
Oberwil im Simmental	MH	0.558704	0.2875	47686.8	1	Thinly
Reutigen	MH	0.358696	0.310263	53945.5	0.228272	Thinly
Spiez	MH	0.120145	0.271592	54194.6	0.113223	Intermediate
Wimmis	MH	0.240188	0.305927	50660.9	0.732645	Thinly
Stocken-Höfen	MH	0.352542	0.3375	51681.3	0.469367	Thinly
Guttannen	MH	0.326531	0.219512	49037.9	1	Thinly
Hasliberg	MH	0.31454	0.270386	50365.8	0.305657	Thinly
Innertkirchen	HI	0.333333	0.271368	54994.7	0.470244	Thinly
Meiringen	MH	0.229763	0.288452	53695.2	0.253731	Thinly
Schattenhalb	MH	0.459459	0.297189	51091.4	0.643345	Thinly
Boltigen	MH	0.528436	0.287004	50522.7	1	Thinly
Lenk	HI	0.294372	0.26791	54212.9	0.597277	Thinly
St. Stephan	LM	0.466488	0.311388	51258.7	0.795282	Thinly
Zweisimmen	MH	0.34878	0.246783	52504.8	0.376976	Thinly
Gsteig	HI	0.397683	0.28764	52902.4	0.50879	Thinly
Lauenen	MH	0.373913	0.281609	51361.8	1	Thinly
Saanen	MH	0.281707	0.284752	52035	0.534736	Thinly
Guggisberg	MH	0.469602	0.30363	49845.5	0.703969	Thinly
Rüschegg	HI	0.273056	0.252349	56259.3	0.635169	Thinly
Schwarzenburg	MH	0.268005	0.310523	51996.7	0.416105	Thinly
Belp	LM	0.133018	0.299861	52044.7	0.0871703	Intermediate
Burgistein	MH	0.36747	0.320896	50448.8	0.890799	Thinly
Gelterfingen	MH	0.307692	0.159664	55045.6	1	Thinly
Gerzensee	MH	0.258675	0.312115	50376.1	0.512554	Thinly
Gurzelen	LM	0.311927	0.37224	50016.4	0.917293	Thinly
Jaberg	MH	0.160494	0.300971	49903.4	0.795276	Thinly
Kaufdorf	MH	0.141869	0.370647	49955.2	0.205128	Thinly
Kehrsatz	LO	0.0744382	0.31448	49055	0.0856031	Intermediate
Kirchdorf (BE)	MH	0.207031	0.311978	50433.3	0.546948	Thinly
Kirchenthurnen	MH	0.263158	0.19697	56407.7	1	Thinly
Lohnstorf	MH	0.3125	0.344444	55355.6	0.870968	Thinly
Mühledorf (BE)	MH	0.296875	0.373737	50215.2	0.435484	Thinly
Mühlethurnen	MH	0.151261	0.32247	51547.5	0.43038	Thinly
Niedermuhlern	MH	0.465649	0.307692	55025.1	0.705628	Thinly
Noflen	MH	0.507246	0.34188	51933.2	1	Thinly
Riggisberg	MH	0.249231	0.321182	50073.2	0.411567	Thinly
Rüeggisberg	MH	0.393728	0.277139	53086.8	0.579387	Thinly
Rümligen	HI	0.299213	0.264249	54812.8	0.90205	Thinly
Seftigen	MH	0.136364	0.330835	50524	0.222729	Thinly
Toffen	LM	0.0924658	0.295723	51353.7	0.430952	Thinly
Uttigen	LM	0.133758	0.348446	49729.1	0.447578	Thinly
Wattenwil	MH	0.273381	0.3255	50390.9	0.303064	Thinly
Wald (BE)	MH	0.296296	0.310976	51164.6	0.45844	Thinly
Eggiwil	MH	0.388889	0.321391	48355.9	0.688683	Thinly
Langnau im Emmental	LM	0.322344	0.305591	51263	0.253947	Intermediate
Lauperswil	MH	0.409551	0.304114	51568	0.605374	Thinly
Röthenbach im Emmental	LM	0.468354	0.35	44563.3	0.787234	Thinly
Rüderswil	MH	0.399356	0.323108	51644.3	0.658824	Thinly
Schangnau	HI	0.439216	0.34188	51359.5	0.772675	Thinly
Signau	MH	0.440549	0.311504	50410.6	0.489697	Thinly
Trub	LM	0.587601	0.341004	46452.7	0.717656	Thinly
Trubschachen	LM	0.373887	0.292174	48740.9	0.280998	Thinly
Amsoldingen	MH	0.261062	0.320755	51005.5	0.356041	Thinly
Blumenstein	MH	0.295522	0.295082	52287.3	0.314005	Thinly
Buchholterberg	MH	0.400474	0.332776	50012.4	0.743434	Thinly
Eriz	MH	0.410256	0.280952	50350.5	1	Thinly
Fahrni	LM	0.339806	0.369906	48206.1	1	Thinly
Heiligenschwendi	MH	0.307692	0.250804	54164.6	0.659125	Thinly
Heimberg	LM	0.0790514	0.314828	51605.5	0.167257	Intermediate
Hilterfingen	MH	0.098646	0.239459	54436.5	0.00505817	Intermediate
Homberg	LM	0.43609	0.409574	46380.9	1	Thinly
Horrenbach-Buchen	MH	0.527027	0.333333	51562.4	1	Thinly
Oberhofen am Thunersee	MH	0.181077	0.219809	55493	0.0310345	Intermediate
Oberlangenegg	MH	0.462121	0.335106	48239.7	0.77342	Thinly
Pohlern	MH	0.432432	0.315315	48851.7	0.213178	Thinly
Schwendibach	HI	0.348485	0.247525	55764.2	0.974468	Intermediate
Sigriswil	HI	0.289092	0.2042	56279	0.381935	Thinly
Steffisburg	LM	0.133891	0.279063	52697.5	0.0669576	Intermediate
Teuffenthal (BE)	LM	0.509804	0.318841	49734.7	1	Thinly
Thierachern	LM	0.169982	0.370177	47877.8	0.0979744	Intermediate
Thun	LM	0.107393	0.251494	54215.8	0.00206695	Intermediate
Uebeschi	LM	0.320652	0.344961	44919.9	0.30303	Intermediate
Uetendorf	LM	0.124542	0.30102	51258.3	0.450606	Intermediate
Unterlangenegg	MH	0.387833	0.319149	51128.3	0.364939	Thinly
Wachseldorn	MH	0.523077	0.336735	50185.5	1	Thinly
Zwieselberg	LM	0.329114	0.4	46941.4	0.702422	Thinly
Forst-Längenbühl	MH	0.331551	0.322259	49657.4	0.38247	Thinly
Affoltern im Emmental	MH	0.35905	0.288703	51484.8	0.654354	Thinly
Dürrenroth	LM	0.47929	0.320843	50327.5	0.598653	Thinly
Eriswil	MH	0.466165	0.323636	49886.5	0.446429	Thinly
Huttwil	MH	0.281437	0.297416	51551.9	0.361577	Thinly
Lützelflüh	MH	0.324048	0.304719	51915.9	0.502857	Intermediate
Rüegsau	LM	0.335128	0.301744	51498	0.211075	Thinly
Sumiswald	MH	0.405159	0.298738	51408	0.496955	Thinly
Trachselwald	MH	0.51634	0.338501	50405.4	0.997901	Thinly
Walterswil (BE)	LO	0.455128	0.317708	46979	1	Thinly
Wyssachen	MH	0.446746	0.305263	50755.8	0.989362	Thinly
Attiswil	MH	0.203747	0.288961	53073.7	0.435709	Thinly
Berken	LM	0.388889	0.142857	50632.3	1	Thinly
Bettenhausen	MH	0.262911	0.279461	53225.5	0.0462687	Thinly
Farnern	MH	0.283784	0.265957	51818.1	1	Thinly
Graben	LM	0.351064	0.272727	50232.9	1	Intermediate
Heimenhausen	MH	0.310976	0.282895	54700.2	0.440079	Intermediate
Hermiswil	MH	0.290323	0.268293	49630.6	0.282609	Thinly
Herzogenbuchsee	LM	0.156863	0.296749	51595.9	0.245578	Intermediate
Inkwil	MH	0.229075	0.241259	53939.6	0.465798	Thinly
Niederbipp	MH	0.172414	0.347136	50032.1	0.0466272	Intermediate
Niederönz	MH	0.100515	0.321212	51414.4	0.188838	Intermediate
Oberbipp	MH	0.135747	0.310198	52766.7	0.279185	Intermediate
Ochlenberg	LM	0.582888	0.319149	48442.3	1	Thinly
Rumisberg	MH	0.219653	0.255814	55183	0.481799	Thinly
Seeberg	LM	0.367171	0.311258	51369.8	0.413352	Thinly
Thörigen	MH	0.218855	0.269311	55109.9	0.646435	Intermediate
Walliswil bei Niederbipp	MH	0.208955	0.247525	59131.7	1	Thinly
Walliswil bei Wangen	HI	0.261307	0.229885	56510.1	1	Thinly
Wangen an der Aare	MH	0.19697	0.298969	52994.5	0.378759	Thinly
Wangenried	MH	0.293233	0.252874	54908.8	1	Thinly
Wiedlisbach	MH	0.166113	0.281312	54468.4	0.234884	Intermediate
Wolfisberg	HI	0.30303	0.308642	55879.7	1	Thinly
Doppleschwand	LM	0.217877	0.449219	43852.9	0.984973	Thinly
Entlebuch	MH	0.21419	0.338798	48561	0.650838	Thinly
Flühli	HI	0.204955	0.338684	49644.9	0.475625	Thinly
Hasle (LU)	LM	0.204706	0.379365	46450	0.856975	Thinly
Romoos	LM	0.305389	0.35124	46704.4	1	Thinly
Schüpfheim	LM	0.230098	0.376763	46129	0.569051	Thinly
Werthenstein	LM	0.228774	0.362534	47485.2	0.564858	Thinly
Escholzmatt-Marbach	LM	0.315333	0.347107	46626.4	0.541062	Thinly
Aesch (LU)	MH	0.210145	0.334146	48935.2	0.306693	Thinly
Altwis	LO	0.315789	0.423358	42383	0.298246	Thinly
Ballwil	LM	0.15121	0.365141	49351.2	0.539147	Thinly
Emmen	LO	0.0401771	0.324596	51401.5	0.0209783	Densely
Ermensee	LO	0.226496	0.377419	45110.3	0.24055	Thinly
Eschenbach (LU)	LM	0.134707	0.365819	50122.6	0.646623	Thinly
Hitzkirch	LM	0.164372	0.408128	45492.4	0.265925	Thinly
Hochdorf	LM	0.100233	0.369916	49503.8	0.140861	Intermediate
Hohenrain	LM	0.112	0.440503	46040.1	0.346764	Intermediate
Inwil	LM	0.133017	0.392503	48907.2	0.30756	Thinly
Rain	LM	0.135307	0.424051	48046.7	0.162249	Thinly
Römerswil	LO	0.232143	0.375209	45683.4	0.423407	Thinly
Rothenburg	LO	0.0682005	0.392768	47855	0.110321	Densely
Schongau	LO	0.282443	0.368715	48127.2	0.500516	Thinly
Adligenswil	LM	0.0412371	0.378404	47701.4	0.0578282	Intermediate
Buchrain	LO	0.0186916	0.42356	47218.3	0.0805861	Intermediate
Dierikon	LM	0.117347	0.35596	52278.8	0.272099	Intermediate
Ebikon	LM	0.0277778	0.332016	51172.9	0.00522718	Intermediate
Gisikon	MH	0.0580913	0.367304	54714.6	0.306322	Intermediate
Greppen	LM	0.0887097	0.378641	48009.2	0.457971	Intermediate
Honau	LM	0.11	0.449612	46295.6	0.623656	Intermediate
Horw	LM	0.0665658	0.289927	51567.9	0.0490549	Densely
Kriens	LM	0.0767072	0.297009	53329.8	0.00789233	Densely
Luzern	LM	0.179693	0.220586	59506.6	0.00377469	Densely
Malters	LO	0.196197	0.382768	48104.3	0.488358	Thinly
Meggen	LM	0.0506912	0.291279	51532.6	0.0432351	Intermediate
Meierskappel	LM	0.138889	0.385375	48302.2	0.304923	Intermediate
Root	LM	0.107858	0.3817	48712.6	0.0537611	Intermediate
Schwarzenberg	LM	0.185263	0.37963	48121	0.407942	Thinly
Udligenswil	LM	0.0742857	0.380952	48693.7	0.112768	Thinly
Vitznau	MH	0.274074	0.243636	55042.5	0.28125	Thinly
Weggis	MH	0.105967	0.248927	54700	0.275161	Thinly
Beromünster	LM	0.255178	0.392165	47005.5	0.228962	Thinly
Büron	LM	0.147541	0.423261	46159.7	0.0737123	Intermediate
Buttisholz	LM	0.16129	0.437555	44409.4	0.389658	Thinly
Eich	LM	0.0733696	0.33913	50823.4	0.67063	Intermediate
Geuensee	LO	0.0816327	0.404255	46357.7	0.0508083	Intermediate
Grosswangen	LM	0.235202	0.39702	46914.5	0.542605	Thinly
Hildisrieden	LM	0.0984683	0.328553	48158.5	0.391415	Thinly
Knutwil	LO	0.126459	0.415484	46628.2	0.885119	Intermediate
Mauensee	LO	0.149153	0.388325	44247.9	0.278503	Thinly
Neuenkirch	LM	0.0730634	0.415803	45376.4	0.209036	Intermediate
Nottwil	LM	0.0947867	0.384207	48769.6	0.294048	Thinly
Oberkirch	LO	0.0942492	0.383202	48118.5	0.151948	Intermediate
Rickenbach (LU)	LM	0.171994	0.399646	46383.5	0.398453	Thinly
Ruswil	LM	0.200784	0.389494	47766.3	0.244926	Thinly
Schenkon	LM	0.100592	0.360487	49601.5	0.153478	Intermediate
Schlierbach	LM	0.187817	0.396491	46471.4	1	Intermediate
Sempach	LM	0.100267	0.387239	48340.3	0.127992	Intermediate
Sursee	LM	0.121732	0.3004	52235.1	0.00199623	Intermediate
Triengen	LM	0.212022	0.390577	45794.3	0.429293	Intermediate
Wolhusen	LM	0.15309	0.35687	47695.7	0.193689	Thinly
Alberswil	LM	0.150685	0.423581	47287.3	0.173623	Thinly
Altbüron	MH	0.17623	0.389785	48360.6	0.659729	Thinly
Altishofen	LM	0.169435	0.412162	47840.2	0.390767	Intermediate
Dagmersellen	LM	0.159292	0.365072	49721.5	0.681773	Intermediate
Ebersecken	LO	0.348315	0.426471	45410.2	1	Thinly
Egolzwil	LM	0.0675676	0.367837	51384.4	0.980974	Intermediate
Ettiswil	LM	0.153565	0.393189	46764	0.161859	Thinly
Fischbach	LM	0.20122	0.441176	42997.4	0.341007	Thinly
Gettnau	LM	0.199115	0.392857	48840	0.375984	Thinly
Grossdietwil	LM	0.257576	0.417266	44911.7	0.345432	Thinly
Hergiswil bei Willisau	LM	0.245192	0.397781	43723.4	1	Thinly
Luthern	LM	0.363057	0.370933	45900.4	1	Thinly
Menznau	LO	0.238754	0.375369	44529.2	0.575044	Thinly
Nebikon	LM	0.0769231	0.371808	50079.1	0.24908	Intermediate
Pfaffnau	MH	0.193606	0.318083	50222.8	0.49618	Thinly
Reiden	LM	0.13928	0.344035	49809	0.331371	Intermediate
Roggliswil	LM	0.194118	0.333333	48819.1	0.370607	Thinly
Schötz	LM	0.102564	0.403485	47267.6	0.651869	Intermediate
Ufhusen	LO	0.277512	0.381579	44350.4	0.57109	Thinly
Wauwil	LM	0.0896359	0.379358	46945.2	0.438946	Intermediate
Wikon	LM	0.138235	0.316327	49002.6	0.325915	Intermediate
Zell (LU)	LM	0.201835	0.396458	45218.7	0.4401	Thinly
Willisau	LM	0.194245	0.329089	50344.1	0.430424	Thinly
Altdorf (UR)	LM	0.113898	0.301349	51692.2	0.00845908	Intermediate
Andermatt	HI	0.142405	0.254372	56833	0.0127916	Thinly
Attinghausen	LM	0.138817	0.394693	47013.1	0.414449	Thinly
Bauen	HI	0.218182	0.253165	53766.1	1	Thinly
Bürglen (UR)	LO	0.128177	0.364362	48046.7	0.205128	Thinly
Erstfeld	LM	0.241463	0.292884	50269.7	0.218275	Thinly
Flüelen	LM	0.143251	0.314951	49935.6	0.0432099	Thinly
Göschenen	HI	0.386792	0.245	54900	0.0969267	Thinly
Gurtnellen	MH	0.502793	0.238739	48292.6	0.557895	Thinly
Hospental	HI	0.469697	0.208791	58642.2	1	Thinly
Isenthal	LM	0.357724	0.410714	42101.4	0.955253	Thinly
Realp	HI	0.22449	0.171053	56062.2	1	Thinly
Schattdorf	LO	0.071103	0.327465	48370.6	0.142653	Intermediate
Seedorf (UR)	LO	0.0421286	0.425406	46789.6	0.0728477	Intermediate
Seelisberg	MH	0.2657	0.238095	53613.9	0.319489	Thinly
Silenen	LM	0.271454	0.316947	49138.5	0.364055	Thinly
Sisikon	LM	0.204301	0.3375	49895.7	0.115681	Thinly
Spiringen	LM	0.274336	0.36039	46518.9	1	Thinly
Unterschächen	LM	0.171429	0.41129	46925.8	1	Thinly
Wassen	HI	0.401639	0.277174	52883.3	0.309524	Thinly
Einsiedeln	MH	0.162354	0.32376	51302.4	0.206402	Intermediate
Gersau	HI	0.220557	0.251503	56628.9	0.282833	Thinly
Feusisberg	LM	0.110317	0.275632	52471.9	0.175662	Intermediate
Freienbach	LM	0.0661765	0.278376	52955.2	0.0278884	Intermediate
Wollerau	LM	0.0688776	0.279921	52546	0.0188949	Intermediate
Küssnacht (SZ)	LM	0.119208	0.308829	52571.8	0.191965	Intermediate
Altendorf	LM	0.0937753	0.328292	51721.1	0.318168	Intermediate
Galgenen	LM	0.117813	0.340898	50346.5	0.342058	Intermediate
Innerthal	LM	0.107143	0.337838	46505.3	0.405263	Thinly
Lachen	LM	0.0869565	0.281379	54346.5	0.0936484	Intermediate
Reichenburg	LM	0.139566	0.372721	49100.5	0.138699	Intermediate
Schübelbach	LM	0.0942269	0.346781	51325.8	0.0370328	Intermediate
Tuggen	LM	0.166403	0.335737	50414.7	0.336289	Thinly
Vorderthal	MH	0.236486	0.300971	51811.1	0.336345	Thinly
Wangen (SZ)	MH	0.0932971	0.341152	51869.6	0.136197	Intermediate
Alpthal	MH	0.142077	0.284519	50905.2	0.744501	Thinly
Arth	LM	0.173436	0.335437	49034	0.174772	Intermediate
Illgau	LM	0.123377	0.464789	45960.6	0.415094	Thinly
Ingenbohl	LM	0.137562	0.303427	52458.9	0.091978	Intermediate
Lauerz	LM	0.144531	0.375309	47446.9	0.213068	Thinly
Morschach	MH	0.215686	0.354839	51086.8	0.305372	Thinly
Muotathal	LM	0.241814	0.362604	47613.9	0.176419	Thinly
Oberiberg	HI	0.183267	0.200477	60240.3	0.517689	Thinly
Riemenstalden	LO	0.304348	0.323529	44122.5	1	Thinly
Rothenthurm	LM	0.16269	0.411415	47317.5	0.148612	Thinly
Sattel	LM	0.159722	0.353414	50000	0.552948	Thinly
Schwyz	LM	0.209852	0.321699	50512.7	0.0947222	Intermediate
Steinen	LM	0.194631	0.382838	47387.4	0.218266	Thinly
Steinerberg	LO	0.132701	0.357576	46804.2	0.650057	Thinly
Unteriberg	HI	0.189597	0.313079	53856.7	0.492287	Thinly
Alpnach	LM	0.205021	0.345695	49811	0.51818	Thinly
Engelberg	HI	0.0890774	0.259301	55934.9	0.440489	Thinly
Giswil	LM	0.134921	0.369343	47876.2	0.78844	Thinly
Kerns	LM	0.259877	0.380995	47523	0.434057	Intermediate
Lungern	LM	0.224382	0.316411	49779.8	0.732586	Thinly
Sachseln	LM	0.0792812	0.339604	49172.8	0.469066	Thinly
Sarnen	LM	0.217166	0.307074	51252.6	0.385355	Intermediate
Beckenried	MH	0.0794118	0.303694	54221.2	0.166067	Thinly
Buochs	LM	0.0834371	0.349353	50242.1	0.0844131	Thinly
Dallenwil	LM	0.119891	0.367583	47006.2	0.341943	Thinly
Emmetten	HI	0.140845	0.225352	59497.8	0.278566	Thinly
Ennetbürgen	MH	0.0545213	0.272773	53615.2	0.333853	Intermediate
Ennetmoos	LM	0.119816	0.346841	49607.6	0.318465	Thinly
Hergiswil (NW)	LM	0.0431235	0.236233	54973.5	0.0880353	Thinly
Oberdorf (NW)	LO	0.158537	0.337162	49154.9	0.287251	Intermediate
Stans	LO	0.190969	0.324618	50676.9	0.0391517	Intermediate
Stansstad	LM	0.0517799	0.213153	56489.5	0.29136	Intermediate
Wolfenschiessen	LM	0.200483	0.383736	47635.6	0.614719	Thinly
Glarus Nord	LM	0.248462	0.326298	50877.6	0.133353	Thinly
Glarus Süd	MH	0.460856	0.26607	53219.5	0.413723	Thinly
Glarus	MH	0.413036	0.314794	52071.6	0.143553	Intermediate
Baar	LM	0.108555	0.315585	51992.9	0.0428187	Intermediate
Cham	LM	0.109163	0.340402	51174.9	0.0216766	Intermediate
Hünenberg	LM	0.0716872	0.385811	47886.7	0.0768089	Intermediate
Menzingen	LM	0.200284	0.35674	48596.4	0.186777	Thinly
Neuheim	LM	0.160305	0.364462	47407.7	0.198015	Thinly
Oberägeri	MH	0.175373	0.350043	50077.2	0.273833	Intermediate
Risch	LM	0.0668403	0.348603	49821.9	0.0411363	Intermediate
Steinhausen	LM	0.0427975	0.347387	50773.9	0.0114867	Intermediate
Unterägeri	LM	0.15899	0.323204	51307.7	0.0986802	Intermediate
Walchwil	MH	0.112801	0.294079	51409.2	0.284555	Thinly
Zug	LM	0.140437	0.256188	55426.5	0.00566385	Intermediate
Bussy (FR)	MH	0.321101	0.337349	49554.6	1	Thinly
Châbles	MH	0.151786	0.437037	50303.4	1	Thinly
Châtillon (FR)	MH	0.0863309	0.361963	50521.4	1	Thinly
Cheiry	HI	0.339286	0.378378	52385.7	1	Thinly
Cheyres	MH	0.113475	0.365348	50283.7	0.379556	Thinly
Cugy (FR)	LM	0.255	0.411263	47292.9	0.406961	Thinly
Domdidier	LM	0.142202	0.447955	45368.3	0.790034	Thinly
Dompierre (FR)	LM	0.165254	0.455056	46629.4	0.885405	Thinly
Estavayer-le-Lac	MH	0.189862	0.376309	49800.2	0.564988	Thinly
Fétigny	LM	0.131818	0.478659	45789.5	1	Thinly
Gletterens	LM	0.070632	0.41433	46393.7	1	Thinly
Léchelles	LM	0.224852	0.419847	49995.5	0.412747	Thinly
Lully (FR)	LM	0.172043	0.451282	45204.3	1	Thinly
Ménières	MH	0.260417	0.435115	46428.1	1	Thinly
Montagny (FR)	MH	0.25784	0.409624	48397.5	0.707261	Thinly
Morens (FR)	LM	0.291667	0.345455	41786.8	1	Thinly
Murist	MH	0.392473	0.393305	48913.2	1	Thinly
Nuvilly	LM	0.346457	0.402597	50308.3	1	Thinly
Prévondavaux	MH	0.4	0.333333	52205.4	1	Thinly
Rueyres-les-Prés	LM	0.171429	0.469231	45327.5	0.298103	Thinly
Russy	HI	0.309859	0.337079	51143	1	Thinly
Saint-Aubin (FR)	MH	0.156962	0.392569	48655.1	0.725325	Thinly
Sévaz	LM	0.0985915	0.427083	48766	1	Thinly
Surpierre	MH	0.418367	0.357143	47258.3	1	Thinly
Vallon	MH	0.230769	0.426573	44988.3	0.343008	Thinly
Villeneuve (FR)	MH	0.272727	0.375	47019.8	1	Thinly
Vuissens	LM	0.516129	0.468085	50901.2	1	Thinly
Les Montets	MH	0.233596	0.395257	48522.4	0.859034	Thinly
Delley-Portalban	MH	0.117479	0.285078	52635.6	1	Thinly
Vernay	MH	0.173469	0.461333	44980.6	1	Thinly
Auboranges	MH	0.295455	0.398058	47677.2	1	Thinly
Billens-Hennens	LM	0.259494	0.418699	47052.6	0.429003	Thinly
Chapelle (Glâne)	LM	0.25	0.521739	43329.1	1	Thinly
Le Châtelard	LM	0.544554	0.403101	44038	1	Thinly
Châtonnaye	LM	0.211429	0.442231	42435.3	0.44884	Thinly
Ecublens (FR)	MH	0.291667	0.459016	51885.8	0.646688	Thinly
Grangettes	MH	0.418182	0.410959	45933	1	Thinly
Massonnens	LM	0.294574	0.416185	45224.3	1	Thinly
Mézières (FR)	LM	0.275304	0.45098	46735.2	0.705528	Thinly
Montet (Glâne)	LO	0.105263	0.536232	44883	1	Thinly
Romont (FR)	LM	0.220963	0.367034	49791	0.0734626	Thinly
Rue	MH	0.310078	0.381206	49918.7	0.38191	Thinly
Siviriez	LM	0.294776	0.442643	45760.4	0.607242	Thinly
Ursy	LM	0.176829	0.448617	46031.4	0.523385	Thinly
Villaz-Saint-Pierre	MH	0.203774	0.382022	48494.7	0.362989	Thinly
Vuisternens-devant-Romont	MH	0.385172	0.44357	45292.5	0.886299	Thinly
Villorsonnens	MH	0.300283	0.435897	46027.2	1	Thinly
Torny	MH	0.290043	0.401235	45713.5	0.611819	Thinly
La Folliaz	MH	0.324219	0.423631	48305.6	0.979325	Thinly
Haut-Intyamon	HI	0.448203	0.314195	52362	0.44224	Thinly
Pont-en-Ogoz	MH	0.193018	0.364583	49562.9	0.760831	Thinly
Botterens	MH	0.170213	0.39196	48253.2	1	Thinly
Broc	LM	0.240449	0.337058	51628.2	0.351307	Thinly
Bulle	LM	0.101768	0.364995	50062.8	0.0682954	Intermediate
Châtel-sur-Montsalvens	MH	0.151163	0.25	52671	0.108871	Thinly
Corbières	MH	0.281633	0.347682	46390.5	0.538462	Thinly
Crésuz	HI	0.111111	0.152439	59771.4	0.65894	Thinly
Echarlens	LM	0.267016	0.446809	46187.5	0.459667	Intermediate
Grandvillard	MH	0.344828	0.387417	48576.8	1	Thinly
Gruyères	MH	0.192042	0.373508	50481.2	0.512004	Thinly
Hauteville	MH	0.311111	0.356223	48599.5	0.540587	Thinly
Jaun	MH	0.271357	0.320312	47446.7	0.399395	Thinly
Marsens	LM	0.16122	0.438679	47194.4	0.734968	Intermediate
Morlon	LM	0.251748	0.385321	45519.7	0.102293	Intermediate
Le Pâquier (FR)	LM	0.148026	0.46384	45194.7	0.7869	Thinly
Pont-la-Ville	LM	0.171598	0.461538	44802.4	1	Thinly
Riaz	MH	0.128114	0.39517	49521.2	0.28712	Intermediate
La Roche	MH	0.244019	0.385522	49225.7	0.419355	Thinly
Sâles	LM	0.294906	0.484787	45214.5	0.916031	Thinly
Sorens	MH	0.307143	0.384422	48918.3	0.985207	Thinly
Vaulruz	LM	0.25	0.393939	47464.9	0.526316	Thinly
Vuadens	LM	0.225632	0.426557	47866.9	0.388149	Thinly
Bas-Intyamon	MH	0.2263	0.361829	51206.9	0.71249	Thinly
Val-de-Charmey	MH	0.266369	0.306931	52009.5	0.630501	Thinly
Arconciel	LM	0.13242	0.426621	48870.5	1	Thinly
Autafond	LO	0.5	0.5	34629.8	1	Thinly
Autigny	MH	0.285714	0.399317	48266	1	Thinly
Avry	LO	0.0679825	0.429598	46635.7	0.256831	Thinly
Belfaux	LO	0.107639	0.442947	46212.9	0.331857	Intermediate
Chénens	MH	0.134409	0.453846	48282.4	0.718795	Thinly
Chésopelloz	LO	0.133333	0.446809	46777	0.178295	Thinly
Corminboeuf	LO	0.0615942	0.427689	46607.6	0.160203	Thinly
Corpataux-Magnedens	LM	0.109034	0.515487	45840.2	0.628981	Thinly
Corserey	LM	0.228571	0.412162	44174.7	0.541237	Thinly
Cottens (FR)	LM	0.140401	0.451737	46411.5	0.321023	Thinly
Ependes (FR)	LM	0.161654	0.434889	45670.2	0.263254	Thinly
Farvagny	LM	0.156863	0.455097	48534.4	0.734979	Thinly
Ferpicloz	MH	0.1	0.505495	44336.3	0.627306	Thinly
Fribourg	LO	0.273701	0.28869	52368.6	0.00235004	Intermediate
Givisiez	LO	0.039886	0.399522	47975.9	0.00952381	Intermediate
Granges-Paccot	LO	0.0679612	0.426388	48400.8	0.00809323	Intermediate
Grolley	LO	0.0801887	0.451477	47802.1	0.481941	Thinly
Marly	LO	0.0381388	0.360599	48899	0.0664435	Intermediate
Matran	LM	0.0595855	0.444444	46716.3	0.0504528	Thinly
Neyruz (FR)	LM	0.0823529	0.452009	47341	0.557474	Thinly
Noréaz	LO	0.165563	0.478469	44108.8	1	Thinly
Pierrafortscha	LM	0.428571	0.346154	44253.9	0.945205	Intermediate
Ponthaux	LM	0.142105	0.466102	44035.3	1	Thinly
Le Mouret	MH	0.187799	0.415789	47604.6	0.833108	Thinly
Prez-vers-Noréaz	MH	0.175573	0.412088	45780.9	0.211134	Thinly
Rossens (FR)	MH	0.0764526	0.425	46814	0.461909	Thinly
Le Glèbe	LM	0.231214	0.459459	44387.7	1	Thinly
Senèdes	HI	0.186047	0.380952	51006.1	1	Thinly
Treyvaux	LM	0.248677	0.435424	46572.4	0.683952	Thinly
Villars-sur-Glâne	LO	0.0577069	0.400041	47604.2	0	Intermediate
Villarsel-sur-Marly	MH	0.473684	0.655172	41531.3	0.523256	Thinly
Vuisternens-en-Ogoz	MH	0.192308	0.472527	47420.3	0.792355	Thinly
Hauterive (FR)	LM	0.129771	0.441315	47877.4	0.355665	Thinly
La Brillaz	LM	0.144374	0.46189	45074.8	1	Thinly
La Sonnaz	LM	0.161172	0.44	46182.4	0.992203	Thinly
Barberêche	LM	0.284722	0.291005	45133.1	0.621302	Thinly
Courgevaux	LM	0.105611	0.438114	47462.9	0.878967	Thinly
Courlevon	MH	0.252747	0.284615	56266.3	1	Thinly
Courtepin	LO	0.0708899	0.483294	45303.2	0.854899	Thinly
Cressier (FR)	MH	0.190476	0.377246	51174.5	0.749703	Thinly
Fräschels	MH	0.205479	0.368132	52499.2	0.609544	Thinly
Galmiz	MH	0.237288	0.325758	50189.1	0.449367	Thinly
Gempenach	MH	0.297619	0.283333	51524.3	0.160142	Thinly
Greng	MH	0.0806452	0.220779	54272.4	1	Thinly
Gurmels	MH	0.102183	0.385596	49603.6	0.481798	Thinly
Jeuss	LM	0.141667	0.461538	44547.4	0.57381	Thinly
Kerzers	LM	0.131492	0.379808	47704.9	0.205367	Thinly
Kleinbösingen	MH	0.101695	0.350427	49174.7	0.788851	Thinly
Lurtigen	MH	0.52459	0.328947	50745.1	1	Thinly
Meyriez	MH	0.113514	0.363636	50000.8	0.165517	Thinly
Misery-Courtion	LM	0.163311	0.420063	47056.2	0.796508	Thinly
Muntelier	MH	0.154135	0.260341	52286.2	0.421674	Intermediate
Murten	LM	0.209493	0.322207	50550.2	0.106864	Intermediate
Ried bei Kerzers	LM	0.188811	0.358354	48583.8	0.311567	Thinly
Salvenach	MH	0.268456	0.337963	52367	0.2818	Thinly
Ulmiz	MH	0.278195	0.3375	50401.3	0.301266	Thinly
Villarepos	MH	0.22549	0.35102	49628	1	Thinly
Bas-Vully	MH	0.221106	0.350856	50083.4	0.758964	Thinly
Haut-Vully	HI	0.199571	0.264706	53378.6	0.961194	Thinly
Wallenried	LO	0.167939	0.437126	47555.5	0.975391	Thinly
Alterswil	LM	0.197417	0.345818	49518.1	0.618975	Thinly
Brünisried	MH	0.11215	0.334572	49970.5	0.514821	Thinly
Düdingen	LM	0.1222	0.337009	49928.3	0.683896	Intermediate
Giffers	LM	0.101149	0.326797	49918.5	0.584488	Thinly
Bösingen	LM	0.112175	0.373953	49934.5	0.45757	Intermediate
Heitenried	MH	0.147309	0.369686	49877.9	0.497432	Thinly
Oberschrot	MH	0.157434	0.398618	47450	0.414186	Thinly
Plaffeien	MH	0.174067	0.269585	55346.2	0.321008	Thinly
Plasselb	MH	0.0988372	0.291855	54266.3	0.604	Thinly
Rechthalten	LM	0.186335	0.301969	50939.6	0.446111	Thinly
St. Antoni	MH	0.161654	0.305	51265.6	0.735699	Thinly
St. Silvester	MH	0.129252	0.342857	50787.6	0.957806	Thinly
St. Ursen	LM	0.224784	0.357708	51480.3	0.394992	Thinly
Schmitten (FR)	LM	0.0917031	0.377778	48697.4	0.653739	Intermediate
Tafers	LM	0.0635762	0.329688	49711.7	0.252747	Intermediate
Tentlingen	LM	0.0806916	0.382	49275	0.53251	Thinly
Ueberstorf	MH	0.165877	0.32457	50958.5	0.705433	Thinly
Wünnewil-Flamatt	LM	0.107507	0.349519	48401.5	0.310598	Intermediate
Zumholz	MH	0.207207	0.371069	49469.7	0.284337	Thinly
Attalens	MH	0.147815	0.460265	48256.8	0.522293	Thinly
Bossonnens	LM	0.147887	0.476277	47596.5	0.254249	Intermediate
Châtel-Saint-Denis	MH	0.190476	0.373293	50273	0.610904	Intermediate
Granges (Veveyse)	MH	0.165323	0.43949	49403.1	0.198547	Thinly
Remaufens	LM	0.1841	0.456989	46124.4	0.718338	Intermediate
Saint-Martin (FR)	MH	0.307692	0.487252	47189.1	1	Thinly
Semsales	MH	0.28	0.373162	50258.4	0.708084	Thinly
Le Flon	LM	0.262458	0.444712	45941.2	1	Thinly
La Verrerie	MH	0.320557	0.440835	46420.1	0.985989	Thinly
Egerkingen	LM	0.117284	0.331881	50362.5	0.262834	Thinly
Härkingen	LM	0.0909091	0.319536	52040.3	0.409186	Intermediate
Kestenholz	LM	0.119522	0.35408	50434.7	0.462609	Thinly
Neuendorf	LM	0.127202	0.373026	49963.6	0.4265	Thinly
Niederbuchsiten	MH	0.162791	0.323383	49905.7	0.330228	Thinly
Oberbuchsiten	MH	0.134615	0.342404	51810.6	0.409739	Thinly
Oensingen	LM	0.124629	0.310661	51844.5	0.0186496	Intermediate
Wolfwil	MH	0.12426	0.306358	53237.9	0.314214	Intermediate
Aedermannsdorf	MH	0.236994	0.378641	48119.6	0.471664	Thinly
Balsthal	MH	0.12517	0.334149	49719.7	0.211338	Intermediate
Gänsbrunnen	HI	0.586207	0.294118	41405.2	0.278351	Thinly
Herbetswil	MH	0.236686	0.285068	50548.7	0.517824	Thinly
Holderbank (SO)	HI	0.192118	0.289474	53850.3	0.344715	Thinly
Laupersdorf	MH	0.153693	0.355882	49828.9	0.503299	Thinly
Matzendorf	MH	0.176768	0.359528	50534.4	0.293333	Thinly
Mümliswil-Ramiswil	MH	0.160326	0.344181	49744.7	0.554643	Thinly
Welschenrohr	HI	0.196023	0.282979	51743.7	0.258216	Thinly
Biezwil	MH	0.411215	0.327869	43989	0.271293	Thinly
Lüterkofen-Ichertswil	MH	0.199203	0.262136	53144	0.927864	Intermediate
Lüterswil-Gächliwil	HI	0.386555	0.285714	57217.7	0.38125	Thinly
Messen	MH	0.29976	0.360444	47809.3	0.328541	Thinly
Schnottwil	MH	0.276316	0.329519	53026.2	0.234208	Thinly
Unterramsern	MH	0.367647	0.4	47913.9	1	Thinly
Lüsslingen-Nennigkofen	MH	0.22327	0.322892	50744.3	0.421215	Thinly
Buchegg	MH	0.3196	0.311348	50359.7	1	Thinly
Bättwil	LM	0.0679887	0.408696	48491.9	0.0758738	Intermediate
Büren (SO)	MH	0.233898	0.362694	51154.9	0.0334773	Thinly
Dornach	LM	0.0955741	0.262025	52549	0.0922713	Densely
Gempen	MH	0.140351	0.33526	51119.5	0.451234	Thinly
Hochwald	MH	0.141204	0.34413	48380.9	0.49803	Thinly
Hofstetten-Flüh	MH	0.104187	0.345554	50941	0.184699	Intermediate
Metzerlen-Mariastein	HI	0.187692	0.297927	55119.5	0.425287	Thinly
Nuglar-St. Pantaleon	MH	0.152344	0.353038	51120.8	0.0714286	Thinly
Rodersdorf	MH	0.125828	0.323529	48602.6	0.451588	Thinly
Seewen	MH	0.261838	0.274157	54049.3	0.204431	Thinly
Witterswil	MH	0.08742	0.352431	49126.1	0.0126761	Intermediate
Hauenstein-Ifenthal	MH	0.317308	0.396552	43948.6	1	Thinly
Kienberg	HI	0.431507	0.323529	49311.1	0.485549	Thinly
Lostorf	LM	0.10241	0.33955	50127.6	0.233617	Intermediate
Niedergösgen	LM	0.15583	0.321939	50500.7	0.238443	Intermediate
Obergösgen	LM	0.0864745	0.280793	52219.8	0.0174118	Intermediate
Rohr (SO)	LM	0.290323	0.285714	53993.4	1	Thinly
Stüsslingen	MH	0.155882	0.327869	52245.6	0.31122	Intermediate
Trimbach	LM	0.138748	0.309566	50389.6	0.033733	Intermediate
Winznau	MH	0.107438	0.262019	54660.4	0.0653266	Intermediate
Wisen (SO)	LM	0.3	0.339286	53519.5	1	Thinly
Erlinsbach (SO)	LM	0.151826	0.32839	51051.5	0.0302475	Intermediate
Aeschi (SO)	MH	0.0956284	0.307978	54986.1	0.473772	Intermediate
Biberist	LM	0.0965005	0.295643	52905.6	0.269879	Intermediate
Bolken	LM	0.0918919	0.434978	49219.6	0.376761	Intermediate
Deitingen	MH	0.106607	0.346622	49083.6	0.533393	Thinly
Derendingen	LM	0.117045	0.315454	52583.3	0.0412371	Intermediate
Etziken	MH	0.176471	0.297376	53012.6	0.369048	Intermediate
Gerlafingen	LM	0.0728617	0.316523	49654.2	0.225887	Intermediate
Halten	MH	0.112782	0.331445	50566.9	0.885914	Intermediate
Horriwil	LM	0.0962963	0.364706	46070.7	0.202576	Thinly
Hüniken	MH	0.285714	0.236842	52960.4	0	Intermediate
Kriegstetten	LM	0.0802139	0.335907	51584.9	0.0152	Intermediate
Lohn-Ammannsegg	MH	0.0491368	0.313446	53041	0.188952	Intermediate
Luterbach	MH	0.0832313	0.287394	53648.5	0.258266	Intermediate
Obergerlafingen	MH	0.0829016	0.30123	52205.5	0.527679	Intermediate
Oekingen	MH	0.0912698	0.35514	50967.7	0.755696	Intermediate
Recherswil	MH	0.0975177	0.318621	51969.5	0.10706	Intermediate
Subingen	LM	0.0799476	0.360914	50361.4	0.330772	Intermediate
Zuchwil	LM	0.0536429	0.277415	53476.8	0.00151251	Intermediate
Drei Höfe	HI	0.122449	0.33677	51297.4	1	Thinly
Balm bei Günsberg	MH	0.136986	0.276316	52535.9	0.55914	Thinly
Bellach	LM	0.0444874	0.28216	51937.5	0.018319	Intermediate
Bettlach	LM	0.0725883	0.28245	52843.9	0.0348154	Intermediate
Feldbrunnen-St. Niklaus	MH	0.0883721	0.247113	54173.2	0.115756	Intermediate
Flumenthal	MH	0.180451	0.272311	54329.9	0.370968	Thinly
Grenchen	MH	0.117124	0.259318	53664.4	0.020104	Intermediate
Günsberg	MH	0.163212	0.293763	52423.9	0.26025	Thinly
Hubersdorf	MH	0.0932203	0.37193	50655.7	0.728767	Thinly
Kammersrohr	MH	0.307692	0.307692	55091.9	1	Thinly
Langendorf	LM	0.109916	0.274487	52832.4	0.0932065	Intermediate
Lommiswil	MH	0.127049	0.328283	49506.4	0.374829	Thinly
Oberdorf (SO)	LM	0.131481	0.320532	49468.8	0.110366	Intermediate
Riedholz	LM	0.105105	0.32207	50729.9	0.329715	Intermediate
Rüttenen	MH	0.176211	0.27454	51884	0.306463	Intermediate
Selzach	LM	0.148603	0.317147	49425.2	0.260552	Thinly
Boningen	LM	0.109453	0.338762	53055.5	0.222992	Thinly
Däniken	LM	0.0824588	0.281427	52091.8	0.0822716	Intermediate
Dulliken	LM	0.0922921	0.317618	49715.4	0.0255969	Intermediate
Eppenberg-Wöschnau	MH	0.1125	0.198675	52703.2	0.351438	Intermediate
Fulenbach	MH	0.120582	0.316092	49495.8	0.2145	Intermediate
Gretzenbach	LM	0.121622	0.359127	50411.3	0.0581395	Intermediate
Gunzgen	MH	0.0891089	0.317107	53080.8	0.18589	Intermediate
Hägendorf	LM	0.103698	0.330939	49664.7	0.345474	Intermediate
Kappel (SO)	MH	0.0585774	0.307099	52833.8	0.19046	Intermediate
Olten	LM	0.244294	0.239719	55401.2	0.0287838	Intermediate
Rickenbach (SO)	MH	0.131474	0.307895	54047.7	0.312139	Intermediate
Schönenwerd	LM	0.188447	0.313791	50347.6	0.0150345	Intermediate
Starrkirch-Wil	LM	0.0813953	0.357864	51036.3	0.0965978	Intermediate
Walterswil (SO)	MH	0.177215	0.289116	52582.4	0.901526	Thinly
Wangen bei Olten	LM	0.0785653	0.293654	52834.9	0.171244	Intermediate
Solothurn	MH	0.230717	0.233187	56799.1	0.00192511	Intermediate
Bärschwil	HI	0.266212	0.270588	52514.5	0.442186	Thinly
Beinwil (SO)	LM	0.423529	0.27957	42426	1	Thinly
Breitenbach	LM	0.0596491	0.343171	48562.2	0.129583	Intermediate
Büsserach	MH	0.0779436	0.332952	50786.9	0.337051	Intermediate
Erschwil	MH	0.160772	0.346479	48043	0.229807	Thinly
Fehren	MH	0.0628019	0.317269	47559	0.229904	Thinly
Grindel	HI	0.136905	0.295918	53577.4	0.0622222	Thinly
Himmelried	HI	0.141593	0.247031	57252.7	0.234528	Thinly
Kleinlützel	HI	0.247113	0.294896	51546.7	0.354604	Thinly
Meltingen	MH	0.0784314	0.339921	49385	0.379645	Thinly
Nunningen	MH	0.140468	0.328496	50609.8	0.0618785	Thinly
Zullwil	MH	0.123223	0.318008	50637.6	0.339744	Thinly
Basel	LM	0.288953	0.220726	59598.3	0	Densely
Bettingen	MH	0.109635	0.287946	51832.6	0	Intermediate
Riehen	LM	0.0595809	0.281224	53802.9	0.000441826	Intermediate
Aesch (BL)	LM	0.0698819	0.308128	52204.7	0.00826446	Densely
Allschwil	LM	0.105749	0.263256	55342.7	0.00150512	Densely
Arlesheim	LM	0.110805	0.289106	53233.5	0.0324318	Densely
Biel-Benken	LM	0.067186	0.353834	50095.1	0.0234206	Intermediate
Binningen	LM	0.120495	0.25188	55212.2	0.000681153	Densely
Birsfelden	LO	0.224762	0.234953	56481.6	0.000301144	Densely
Bottmingen	LM	0.0449511	0.280545	53237.9	0.000962155	Densely
Ettingen	MH	0.0953566	0.30296	53094.2	0.00166355	Intermediate
Münchenstein	LM	0.110716	0.294185	53335.5	0.00139494	Densely
Muttenz	LM	0.0671122	0.286007	53378	0.0259953	Densely
Oberwil (BL)	LM	0.0652977	0.30499	52147.7	0.00525131	Densely
Pfeffingen	LM	0.0418354	0.344905	49324.8	0.237265	Intermediate
Reinach (BL)	LM	0.0240255	0.280469	52873.8	0.000597761	Densely
Schönenbuch	LM	0.059448	0.34555	49809.4	0.018479	Thinly
Therwil	LM	0.0431718	0.332061	51153.3	0.00501998	Densely
Blauen	MH	0.136	0.274914	54669	1	Intermediate
Brislach	MH	0.0914397	0.380878	50207.5	0.0679128	Intermediate
Burg im Leimental	HI	0.322222	0.25	54723.6	1	Thinly
Dittingen	MH	0.186441	0.291793	54527.4	0.137652	Thinly
Duggingen	LM	0.130435	0.346484	52133	0.270173	Densely
Grellingen	LM	0.175589	0.302949	51823.7	0.408244	Intermediate
Laufen	LM	0.148804	0.303525	52411.7	0.113441	Intermediate
Liesberg	HI	0.24173	0.287356	54936.2	0.501285	Thinly
Nenzlingen	MH	0.211679	0.361446	49826.6	1	Thinly
Roggenburg	HI	0.324074	0.304	57127	0.25448	Thinly
Röschenz	LM	0.0842105	0.353022	49581.6	0.394173	Intermediate
Wahlen	MH	0.0895884	0.352632	54592.3	0.102305	Intermediate
Zwingen	LM	0.126984	0.335751	54000.6	0.504372	Intermediate
Arisdorf	MH	0.210526	0.326087	50413.1	0.269931	Thinly
Augst	MH	0.20283	0.174312	60674.8	0.140476	Intermediate
Bubendorf	LM	0.125537	0.364261	49842.4	0.0253136	Intermediate
Frenkendorf	LM	0.0853355	0.324893	52919	0.158372	Intermediate
Füllinsdorf	LM	0.0675241	0.266975	54121.8	0.0480495	Intermediate
Giebenach	LM	0.0848057	0.334107	50994.2	0.113101	Thinly
Hersberg	LM	0.136752	0.26087	50050	0.41896	Thinly
Lausen	LM	0.0804498	0.332855	51621.2	0.0589899	Intermediate
Liestal	LM	0.154836	0.29371	52932.1	0.0522604	Intermediate
Lupsingen	MH	0.119247	0.346359	50008.8	0.295322	Thinly
Pratteln	LM	0.129167	0.300673	52680.6	0.0366717	Intermediate
Ramlinsburg	MH	0.156522	0.34767	54239	0.15959	Intermediate
Seltisberg	MH	0.130045	0.316667	50143.8	0.0767442	Intermediate
Ziefen	MH	0.260304	0.430293	47521.2	0.191939	Thinly
Anwil	LM	0.282051	0.43318	47687.9	0.228522	Thinly
Böckten	MH	0.222707	0.30303	52978.5	0.403896	Intermediate
Buckten	MH	0.227907	0.302158	51035.9	0.116418	Thinly
Buus	MH	0.328767	0.296104	49535	0.236952	Thinly
Diepflingen	MH	0.120603	0.347518	51120.7	0.0748899	Intermediate
Gelterkinden	LM	0.172368	0.303586	52677.2	0.0445815	Intermediate
Häfelfingen	MH	0.367089	0.412371	50367.7	1	Thinly
Hemmiken	HI	0.506173	0.258333	58920.9	1	Thinly
Itingen	LM	0.120603	0.340936	52407.9	0.200988	Intermediate
Känerkinden	HI	0.125	0.273171	55550.8	0.161426	Thinly
Kilchberg (BL)	MH	0.42	0.344262	53291.7	0.0636943	Thinly
Läufelfingen	MH	0.255814	0.318618	51777.7	0.788245	Thinly
Maisprach	MH	0.271777	0.350384	56198.8	0.169014	Thinly
Nusshof	MH	0.23913	0.265306	51376.7	1	Thinly
Oltingen	MH	0.543307	0.326316	51616.2	0.152361	Thinly
Ormalingen	MH	0.201068	0.308146	52148.1	0.382022	Intermediate
Rickenbach (BL)	MH	0.308989	0.331967	54596.8	0.0522648	Thinly
Rothenfluh	MH	0.408072	0.363344	53245.8	0.258824	Thinly
Rümlingen	MH	0.205607	0.33557	48495.2	0.262599	Thinly
Rünenberg	MH	0.326087	0.298193	55378.8	0.190289	Thinly
Sissach	LM	0.208999	0.318725	52185.2	0.0678905	Intermediate
Tecknau	MH	0.169082	0.378788	48097.2	0	Intermediate
Tenniken	MH	0.212766	0.313673	54121.6	0.477916	Intermediate
Thürnen	LM	0.117284	0.308099	53006.4	0.0334855	Intermediate
Wenslingen	LM	0.339535	0.284247	48323	0.115983	Thinly
Wintersingen	HI	0.437209	0.312741	54697	1	Thinly
Wittinsburg	MH	0.226562	0.343558	51548.9	0.0611247	Thinly
Zeglingen	MH	0.408451	0.358696	49393.3	0.183007	Thinly
Zunzgen	LM	0.142012	0.315043	51679.4	0.148643	Intermediate
Arboldswil	MH	0.253886	0.289593	52612.7	1	Thinly
Bennwil	MH	0.366337	0.349206	50870.2	0.158556	Intermediate
Bretzwil	MH	0.350427	0.367133	48670	0.269588	Thinly
Diegten	MH	0.171717	0.35748	50051.3	0.18262	Thinly
Eptingen	MH	0.540881	0.287671	54518.3	0.487329	Thinly
Hölstein	LM	0.115562	0.338174	50500.8	0.112441	Intermediate
Lampenberg	MH	0.26257	0.29064	53462	0.192385	Thinly
Langenbruck	HI	0.457746	0.273399	54607.6	0.350526	Thinly
Lauwil	MH	0.432203	0.304348	52520.9	1	Thinly
Liedertswil	MH	0.303571	0.273973	57314.4	1	Thinly
Niederdorf	LM	0.119816	0.306818	50841.7	0.0415448	Intermediate
Oberdorf (BL)	MH	0.138889	0.336887	49437	0.279444	Intermediate
Reigoldswil	MH	0.369955	0.35489	51049.1	0.169922	Thinly
Titterten	MH	0.344828	0.302857	54194.8	1	Thinly
Waldenburg	HI	0.40184	0.281853	52913.8	0.122747	Intermediate
Gächlingen	HI	0.358779	0.279883	54347.4	0.223226	Thinly
Löhningen	LM	0.205446	0.340502	49304.7	0.421944	Thinly
Neunkirch	MH	0.238938	0.342497	51488.3	0.255617	Thinly
Büttenhardt	LM	0.189655	0.379562	48403.7	0.228814	Thinly
Dörflingen	MH	0.154839	0.339474	50589.9	0.36246	Thinly
Lohn (SH)	LM	0.245536	0.378007	48784.9	0.0739726	Thinly
Stetten (SH)	LO	0.0840108	0.410678	47880.5	0.0568979	Intermediate
Thayngen	MH	0.208141	0.288772	52675.4	0.652114	Intermediate
Bargen (SH)	MH	0.340659	0.257812	52684.9	0.310345	Thinly
Beringen	LM	0.143438	0.316239	51789.5	0.0890496	Intermediate
Buchberg	MH	0.216312	0.327536	51165.5	0.464455	Thinly
Merishausen	LM	0.27686	0.37013	47467.1	0.0160099	Thinly
Neuhausen am Rheinfall	LM	0.14717	0.259003	53782.3	0.00761697	Intermediate
Rüdlingen	HI	0.232472	0.318471	51319.3	0.264628	Thinly
Schaffhausen	LM	0.226384	0.266023	53302.2	0.00288226	Intermediate
Beggingen	MH	0.432432	0.29902	47647	0.267068	Thinly
Schleitheim	MH	0.321285	0.287966	48481.6	0.316826	Thinly
Siblingen	LM	0.332061	0.290801	53300.9	0.277987	Thinly
Buch (SH)	MH	0.44	0.240876	55952.2	0.372549	Thinly
Hemishofen	MH	0.290323	0.338889	50152.6	0.443418	Thinly
Ramsen	MH	0.430657	0.31162	51019.2	0.244395	Thinly
Stein am Rhein	MH	0.274376	0.269485	53629.4	0.242378	Intermediate
Hallau	MH	0.418155	0.287356	50521.6	0.409316	Thinly
Oberhallau	MH	0.489362	0.347059	49246.7	0.362791	Thinly
Trasadingen	HI	0.386243	0.329365	52383.2	0.640411	Thinly
Wilchingen	MH	0.358824	0.348665	50185.2	0.272781	Thinly
Herisau	LM	0.373775	0.297178	52503.8	0.0666622	Intermediate
Hundwil	LM	0.70922	0.40407	45577.9	0.662407	Thinly
Schönengrund	MH	0.6	0.304348	50314	0.689379	Thinly
Schwellbrunn	LM	0.513393	0.358929	47404.7	0.635989	Thinly
Stein (AR)	MH	0.567442	0.33892	48377.7	0.605592	Intermediate
Urnäsch	MH	0.617323	0.303838	51245.9	0.757713	Thinly
Waldstatt	LM	0.365234	0.359517	45966.3	0.228588	Thinly
Bühler	MH	0.488665	0.351664	49612.7	0.306317	Intermediate
Gais	MH	0.485782	0.329298	50019.4	0.399866	Thinly
Speicher	MH	0.36129	0.329702	50349.5	0.229293	Intermediate
Teufen (AR)	MH	0.395762	0.290207	49604.4	0.182756	Intermediate
Trogen	MH	0.589069	0.346491	50491.7	0.290598	Intermediate
Grub (AR)	MH	0.482993	0.342932	48500	0.236657	Intermediate
Heiden	LM	0.428706	0.307023	50848.1	0.17886	Intermediate
Lutzenberg	MH	0.44335	0.285451	54367	0.441296	Intermediate
Rehetobel	MH	0.592129	0.324484	49506.3	0.257074	Thinly
Reute (AR)	LM	0.53629	0.261017	52751.7	0.446131	Intermediate
Wald (AR)	MH	0.624113	0.309249	50636.3	0.436054	Thinly
Walzenhausen	MH	0.506706	0.268889	52519.8	0.470123	Intermediate
Wolfhalden	MH	0.565144	0.314325	51457.3	0.554259	Intermediate
Appenzell	MH	0.267974	0.310359	50919.4	0.247831	Intermediate
Gonten	LO	0.456853	0.361277	44151.5	0.614379	Thinly
Rüte	LM	0.219591	0.382609	45317.8	0.488175	Thinly
Schlatt-Haslen	LM	0.495356	0.344059	45323.3	0.974545	Thinly
Schwende	LM	0.230769	0.416021	45336.4	0.281149	Thinly
Oberegg	MH	0.373183	0.287386	50046.5	0.484914	Thinly
Häggenschwil	LM	0.304207	0.42069	45216.6	0.981712	Thinly
Muolen	LM	0.364217	0.407494	47542.6	0.344648	Thinly
St. Gallen	LM	0.295957	0.257029	55046.8	0.00238141	Densely
Wittenbach	LO	0.105228	0.308083	50070.6	0.0634115	Intermediate
Berg (SG)	LM	0.245902	0.351613	46964.2	0.7858	Intermediate
Eggersriet	LM	0.267176	0.346801	48792.7	0.425407	Intermediate
Goldach	LM	0.15676	0.301463	51886.5	0.0214536	Intermediate
Mörschwil	LM	0.175333	0.365287	47172.8	0.229989	Intermediate
Rorschach	LM	0.450754	0.26369	52137.6	0	Intermediate
Rorschacherberg	LM	0.143972	0.301125	51311.5	0.111617	Intermediate
Steinach	LM	0.165615	0.305374	51549.9	0.254178	Intermediate
Tübach	LM	0.144781	0.31215	48260.6	0.170507	Intermediate
Untereggen	LO	0.273026	0.441096	46476.1	0.14902	Intermediate
Au (SG)	LM	0.086326	0.310378	50550.1	0.178896	Intermediate
Balgach	LM	0.145581	0.324109	50819.5	0.0703247	Intermediate
Berneck	LM	0.237417	0.332284	49763.8	0.384697	Intermediate
Diepoldsau	LM	0.130178	0.387182	47537.3	0.333732	Intermediate
Rheineck	LM	0.276685	0.295231	51314.3	0.130774	Intermediate
St. Margrethen	LM	0.156048	0.33634	48688.1	0.0519317	Intermediate
Thal	LM	0.175684	0.325942	50563.4	0.250475	Intermediate
Widnau	LM	0.000454959	0.354961	49510	0.0351306	Intermediate
Altstätten	LM	0.28676	0.330241	48649.3	0.148652	Intermediate
Eichberg	LM	0.214442	0.410745	50154.2	0.310438	Thinly
Marbach (SG)	LM	0.2336	0.414091	46788.7	0.0618112	Intermediate
Oberriet (SG)	LM	0.164289	0.379395	47197.9	0.383333	Intermediate
Rebstein	LM	0.171958	0.333516	49325.5	0.038964	Intermediate
Rüthi (SG)	MH	0.226646	0.331429	50439	0.286657	Thinly
Buchs (SG)	LM	0.182843	0.294983	49401.6	0.0368956	Intermediate
Gams	LM	0.265261	0.363052	47808.5	0.375985	Thinly
Grabs	LM	0.354133	0.349328	48235.6	0.176496	Intermediate
Sennwald	MH	0.23477	0.320888	51165.6	0.260346	Thinly
Sevelen	LM	0.20087	0.332805	49196.5	0.255804	Thinly
Wartau	LM	0.239304	0.34283	49191.2	0.407271	Thinly
Bad Ragaz	LM	0.10864	0.267611	52602	0.20272	Thinly
Flums	LM	0.285028	0.352261	47768.8	0.491345	Thinly
Mels	LM	0.160392	0.362462	48038.2	0.135122	Intermediate
Pfäfers	MH	0.255274	0.350649	49188.6	0.349636	Thinly
Quarten	MH	0.261333	0.29932	52928.8	0.510393	Thinly
Sargans	LM	0.101928	0.311482	51036.3	0.0221616	Intermediate
Vilters-Wangs	LM	0.00427716	0.365471	48581	0.0445732	Intermediate
Walenstadt	MH	0.2085	0.31563	50082	0.574091	Thinly
Amden	MH	0.269231	0.264103	54065.1	0.197612	Thinly
Benken (SG)	LM	0.225035	0.402844	47897.8	0.435443	Intermediate
Kaltbrunn	LM	0.209957	0.386697	47159.4	0.324103	Intermediate
Schänis	MH	0.242331	0.373186	49636.5	0.256734	Thinly
Weesen	MH	0.230769	0.286123	52086.8	0.100389	Thinly
Schmerikon	LM	0.193277	0.335196	49903.3	0.13607	Intermediate
Uznach	LM	0.120104	0.372701	47896.4	0.0274653	Intermediate
Rapperswil-Jona	LM	0.0992798	0.298249	52086	0.0343233	Intermediate
Gommiswald	LM	0.177396	0.331213	50455.9	0.243524	Intermediate
Eschenbach (SG)	LM	0.188714	0.376388	47896.1	0.221688	Intermediate
Ebnat-Kappel	MH	0.439763	0.300719	51106.4	0.410699	Intermediate
Wildhaus-Alt St. Johann	HI	0.367981	0.263864	51114.5	0.537216	Thinly
Nesslau	MH	0.447775	0.31719	50429.1	0.571469	Thinly
Hemberg	LM	0.525253	0.365497	46008.2	0.811321	Thinly
Lichtensteig	MH	0.306488	0.260823	55488.1	0.0322245	Thinly
Oberhelfenschwil	LM	0.315657	0.371663	46063.8	0.996904	Thinly
Neckertal	LM	0.504432	0.337744	49839.3	0.55996	Thinly
Wattwil	LM	0.337677	0.313896	49520.2	0.21685	Intermediate
Kirchberg (SG)	LM	0.313481	0.384895	47893.8	0.259676	Intermediate
Lütisburg	LM	0.352357	0.38921	48235.1	0.705757	Thinly
Mosnang	LM	0.36715	0.384464	45057.3	0.529116	Thinly
Bütschwil-Ganterschwil	LM	0.380711	0.351163	47379.9	0.374039	Thinly
Degersheim	LM	0.405602	0.345932	49252	0.387205	Thinly
Flawil	LM	0.301218	0.341305	49155.8	0.133774	Intermediate
Jonschwil	LM	0.15534	0.40309	47164.7	0.223332	Thinly
Oberuzwil	LM	0.249245	0.360446	47819.3	0.212557	Intermediate
Uzwil	LM	0.190172	0.349515	48384.6	0.122	Intermediate
Niederbüren	LO	0.267003	0.438697	44166.7	0.541723	Thinly
Niederhelfenschwil	LM	0.202581	0.450539	44392.4	0.293246	Thinly
Oberbüren	LM	0.190275	0.380099	48986.5	0.212099	Thinly
Zuzwil (SG)	LM	0.103154	0.384699	48885.7	0.216631	Intermediate
Wil (SG)	LM	0.00252171	0.293283	51330.6	0.0214109	Intermediate
Andwil (SG)	LM	0.201245	0.424754	46681.5	0.365163	Intermediate
Gaiserwald	LM	0.0899083	0.347075	49583.9	0.0927252	Intermediate
Gossau (SG)	LM	0.00302343	0.321227	50037.3	0.0563737	Intermediate
Waldkirch	LM	0.307364	0.431987	44584.2	0.274578	Thinly
Alvaschein	MH	0.404255	0.403509	49416	1	Thinly
Mon	MH	0.466667	0.285714	53864.6	1	Thinly
Mutten	HI	0.357143	0.25	52615.8	1	Thinly
Stierva	MH	0.511628	0.333333	53037.8	1	Thinly
Tiefencastel	MH	0.234568	0.386792	53359.8	0.26087	Thinly
Vaz/Obervaz	HI	0.131469	0.25539	55167.6	0.305436	Thinly
Alvaneu	MH	0.303448	0.213115	53209.2	0.3675	Thinly
Brienz/Brinzauls	HI	0.311111	0.180328	57771.9	0.801587	Thinly
Lantsch/Lenz	HI	0.192982	0.257143	55134.1	0.0213178	Thinly
Schmitten (GR)	HI	0.313725	0.181818	55999.1	1	Thinly
Surava	HI	0.358209	0.310345	57201.1	0.139175	Thinly
Bergün/Bravuogn	HI	0.525926	0.281081	52841	0.602837	Thinly
Filisur	MH	0.284615	0.27027	52770.7	0.177156	Thinly
Bivio	HI	0.217391	0.191919	55781.8	1	Thinly
Cunter	MH	0.253333	0.208696	53244	0.0819672	Thinly
Marmorera	MH	0	0.142857	51137.2	1	Thinly
Mulegns	HI	0.6	0.230769	57693.5	1	Thinly
Riom-Parsonz	MH	0.524752	0.214815	54010.1	0.424138	Thinly
Salouf	MH	0.522388	0.298851	50948.6	1	Thinly
Savognin	HI	0.236749	0.226415	55943.1	0.235474	Thinly
Sur	HI	0.25	0.186047	65410.5	1	Thinly
Tinizong-Rona	HI	0.358333	0.262069	50318.2	1	Thinly
Brusio	LM	0.26087	0.258772	48716.2	0.702186	Thinly
Poschiavo	LM	0.326294	0.319861	50117.9	0.921176	Thinly
Falera	MH	0.193182	0.304527	49121	0.0085034	Thinly
Laax	HI	0.0773196	0.214765	58803.5	0.053705	Thinly
Sagogn	MH	0.232227	0.3125	50279.3	0.0523952	Thinly
Schluein	MH	0.301282	0.259109	53454.9	0.0834951	Thinly
St. Martin	LO	0.636364	0.25	42139.9	1	Thinly
Vals	HI	0.236287	0.2525	51502.2	0.924425	Thinly
Andiast	MH	0.307692	0.290698	48315.1	1	Thinly
Obersaxen	MH	0.232143	0.278552	53012.3	0.412639	Thinly
Waltensburg/Vuorz	MH	0.393443	0.289855	50184.4	0.966967	Thinly
Mundaun	MH	0.256881	0.246377	53416.3	0.996633	Thinly
Lumnezia	MH	0.311859	0.27366	50510.6	0.759653	Thinly
Ilanz/Glion	LM	0.276841	0.30893	51344.1	0.478271	Thinly
Almens	MH	0.486111	0.347368	50809.1	0.213333	Thinly
Fürstenau	LM	0.26	0.311688	47570.1	0	Thinly
Paspels	LO	0.203947	0.413978	47469.3	0.485169	Thinly
Pratval	LM	0.202703	0.333333	50409.6	0.015748	Intermediate
Rodels	MH	0.2125	0.285714	58844.9	0.0599251	Thinly
Rothenbrunnen	LM	0.170732	0.322835	51936.9	0.143333	Thinly
Scharans	LM	0.299145	0.356688	47160	0.305	Intermediate
Sils im Domleschg	LM	0.233184	0.31117	50050.6	0.106335	Intermediate
Cazis	LM	0.258803	0.318841	49680.4	0.364398	Intermediate
Flerden	LM	0.271429	0.392405	46246.6	1	Thinly
Masein	LO	0.242188	0.41875	44579.6	0.740406	Intermediate
Thusis	LM	0.214442	0.318038	50920.8	0.02565	Intermediate
Tschappina	MH	0.395833	0.280702	54550	1	Thinly
Urmein	MH	0.215686	0.15873	54627.2	1	Thinly
Tomils	MH	0.342466	0.315254	50402.6	0.72067	Thinly
Safiental	MH	0.616129	0.304225	47940.1	0.837209	Thinly
Avers	MH	0.359375	0.283784	52431.1	1	Thinly
Hinterrhein	LO	0.636364	0.208333	39847.6	1	Thinly
Nufenen	LM	0.5	0.365385	39153.7	0.255034	Thinly
Splügen	HI	0.352941	0.21164	54218.4	0.412821	Thinly
Sufers	MH	0.275	0.307692	50295.1	0.256	Thinly
Andeer	MH	0.36803	0.255528	54550.8	0.320776	Thinly
Casti-Wergenstein	LM	0.2	0.304348	57174.7	1	Thinly
Donat	LM	0.433333	0.346154	46952	1	Thinly
Lohn (GR)	HI	0.529412	0.294118	50386.5	1	Thinly
Mathon	LM	0.428571	0.333333	50782.2	1	Thinly
Rongellen	LO	0.315789	0.380952	55519.9	1	Thinly
Zillis-Reischen	LO	0.486239	0.312883	48604.3	0.328244	Thinly
Ferrera	MH	0.390244	0.204545	54417.1	1	Thinly
Bonaduz	LM	0.108878	0.369376	51144.3	0.127575	Thinly
Domat/Ems	LO	0.0847222	0.352483	47857.5	0.0740543	Intermediate
Rhäzüns	LO	0.175637	0.375701	46935.4	0.0392302	Thinly
Felsberg	LO	0.169173	0.394572	48945.6	0.144114	Intermediate
Flims	MH	0.106892	0.222818	56914.2	0.038403	Thinly
Tamins	LM	0.260062	0.29222	52191.8	0.0655462	Thinly
Trin	MH	0.308094	0.292035	52760.7	0.328299	Thinly
Ardez	LM	0.669173	0.246073	54541.1	0.113253	Thinly
Guarda	MH	0.677419	0.260274	51462.9	0.15528	Thinly
Lavin	LM	0.725806	0.322222	51407.1	0.117117	Thinly
Susch	HI	0.405797	0.26087	56810.6	0.336538	Thinly
Tarasp	HI	0.47619	0.318182	56527.1	0.481707	Thinly
Zernez	MH	0.2	0.315789	52173.7	0.273214	Thinly
Samnaun	HI	0.106667	0.294118	56194.4	0	Thinly
Ftan	LM	0.447853	0.295964	53110.2	0.395918	Thinly
Scuol	LM	0.285008	0.290687	52952.5	0.021388	Thinly
Sent	LM	0.536122	0.30137	47319.7	0.209276	Thinly
Valsot	LM	0.389831	0.330532	48127.2	0.734305	Thinly
Bever	HI	0.253165	0.276817	55148.6	0.0191693	Thinly
Celerina/Schlarigna	MH	0.186709	0.275298	53536.8	0.00205903	Thinly
Madulain	HI	0.149254	0.247706	61158.7	0	Thinly
Pontresina	MH	0.104278	0.290811	53668.4	0.00664282	Thinly
La Punt-Chamues-ch	MH	0.19598	0.265896	52562.4	0.153439	Thinly
Samedan	MH	0.184783	0.272214	54081.5	0.0241692	Thinly
St. Moritz	MH	0.167241	0.230263	56507	0.0270153	Intermediate
S-chanf	MH	0.40099	0.289231	53862.9	0.287483	Thinly
Sils im Engadin/Segl	HI	0.271676	0.259475	60944.1	0.180636	Thinly
Silvaplana	HI	0.156522	0.169492	59997.9	0.000947867	Thinly
Zuoz	HI	0.330827	0.258364	56211.6	0.1883	Thinly
Bregaglia	HI	0.378788	0.279035	50911.1	0.822295	Thinly
Arvigo	MH	0.525	0.190476	54852.2	1	Thinly
Braggio	MH	0.692308	0.115385	65242.2	1	Thinly
Buseno	MH	0.340426	0.104167	55407	1	Thinly
Castaneda	MH	0.163265	0.214953	49305.7	0.878151	Thinly
Cauco	LM	0.583333	0.25	41213.7	1	Thinly
Rossa	HI	0.507463	0.0746269	66016.3	1	Thinly
Santa Maria in Calanca	MH	0.271186	0.183333	69315	1	Thinly
Selma	HI	0.285714	0.3125	63152.9	1	Thinly
Lostallo	MH	0.174419	0.298361	50855.7	0.0890411	Thinly
Mesocco	MH	0.321962	0.241206	56014.4	0.640476	Thinly
Soazza	LM	0.33913	0.210526	51584.3	0.266667	Thinly
Cama	LM	0.215	0.323651	50392.3	0.208333	Thinly
Grono	LM	0.193662	0.289157	51572.4	0	Thinly
Leggia	MH	0.26	0.309091	57570.6	0.15748	Thinly
Roveredo (GR)	LM	0.213333	0.331418	51581.2	0.561599	Thinly
San Vittore	LM	0.198347	0.295385	52654.7	0.161725	Thinly
Verdabbio	LM	0.323077	0.211268	51206.3	0.94375	Thinly
Val Müstair	MH	0.385396	0.265957	52639.2	0.9521	Thinly
Davos	HI	0.297706	0.254602	55157	0.122026	Intermediate
Fideris	MH	0.368159	0.295359	50658	0.285467	Thinly
Furna	LM	0.522388	0.356164	47080.8	1	Thinly
Jenaz	MH	0.367403	0.319502	51306	0.393805	Thinly
Klosters-Serneus	HI	0.192008	0.259217	53878.6	0.105836	Thinly
Conters im Prättigau	MH	0.36	0.309278	53411.9	1	Thinly
Küblis	HI	0.291139	0.302139	53294.6	0.16957	Thinly
Saas	MH	0.275424	0.27439	50815.3	0.0280749	Thinly
Luzein	MH	0.341584	0.304527	49563.7	0.494924	Thinly
St. Antönien	MH	0.513043	0.383459	48548.1	1	Thinly
Chur	LM	0.180926	0.252268	55000.9	0.00246246	Intermediate
Churwalden	HI	0.264274	0.273533	53879.9	0.410384	Thinly
Arosa	HI	0.272503	0.218579	55837.1	0.372937	Thinly
Maladers	LM	0.314917	0.254464	56141.5	0.983368	Thinly
Tschiertschen-Praden	HI	0.395161	0.253333	56904.3	1	Thinly
Haldenstein	LM	0.207048	0.366029	50509	0.0433031	Thinly
Trimmis	LM	0.139912	0.355784	50219.7	0.329043	Thinly
Untervaz	LM	0.120482	0.385802	49002	0.0963055	Thinly
Zizers	LM	0.123269	0.315242	50274	0.109345	Intermediate
Fläsch	LM	0.246154	0.270175	51709.1	0.578947	Thinly
Jenins	MH	0.287611	0.346369	50611.7	0.149321	Thinly
Maienfeld	LM	0.208065	0.286428	52800.1	0.294029	Thinly
Malans	LM	0.192171	0.352025	50379.3	0.139044	Intermediate
Landquart	LO	0.100282	0.330275	50734.3	0.050358	Intermediate
Grüsch	LM	0.271719	0.340713	51666.1	0.327103	Thinly
Schiers	LM	0.274627	0.347339	50110.6	0.416178	Thinly
Seewis im Prättigau	LM	0.283582	0.349817	48922.7	0.725937	Thinly
Breil/Brigels	MH	0.25	0.341053	46363.9	0.386435	Thinly
Disentis/Mustér	MH	0.270633	0.273574	49827.6	0.251759	Thinly
Medel (Lucmagn)	LM	0.259843	0.298701	47471.3	1	Thinly
Sumvitg	MH	0.392442	0.31	50306.1	0.832379	Thinly
Tujetsch	MH	0.20202	0.271973	53555.2	0.69356	Thinly
Trun	MH	0.406877	0.29291	50624.3	0.748553	Thinly
Aarau	MH	0.170309	0.235432	57743.3	0.000663265	Intermediate
Biberstein	LM	0.104167	0.23839	55190.3	0.0224949	Thinly
Buchs (AG)	LM	0.0848708	0.306367	53528.2	0.0245145	Intermediate
Densbüren	MH	0.30837	0.326087	52929.1	0.579511	Thinly
Erlinsbach (AG)	LM	0.101331	0.319778	51898.7	0.129143	Intermediate
Gränichen	LM	0.111232	0.330764	50953.3	0.0613048	Intermediate
Hirschthal	MH	0.0995261	0.325843	52124.2	0.0991174	Intermediate
Küttigen	LM	0.134369	0.302426	52541.6	0.00889954	Intermediate
Muhen	LM	0.114786	0.347682	51068.1	0.0290998	Intermediate
Oberentfelden	LM	0.0782669	0.320388	51804.6	0.0644309	Intermediate
Suhr	LM	0.0712603	0.341256	51191.9	0.0379641	Intermediate
Unterentfelden	LM	0.0389016	0.313771	51581.2	0.000759686	Intermediate
Baden	LM	0.111037	0.262161	56465.8	0.000109331	Intermediate
Bellikon	MH	0.0579399	0.298119	55795.5	0.0834403	Intermediate
Bergdietikon	MH	0.0554839	0.286368	52875.5	0.147659	Intermediate
Birmenstorf (AG)	LM	0.133793	0.341006	50829	0.0102473	Intermediate
Ennetbaden	LM	0.120383	0.238973	56557.9	0	Intermediate
Fislisbach	LM	0.0587024	0.321398	52737.8	0	Intermediate
Freienwil	LO	0.134276	0.409341	48723.7	0.290661	Intermediate
Gebenstorf	LM	0.112546	0.297932	53545.4	0.0553156	Intermediate
Killwangen	LM	0.0677966	0.378788	47567	0.00161464	Intermediate
Künten	MH	0.106667	0.362952	49831.4	0.273494	Intermediate
Mägenwil	LM	0.0820312	0.400254	47799.9	0.104382	Intermediate
Mellingen	LM	0.135845	0.324389	53036.5	0.055267	Intermediate
Neuenhof	LM	0.0623529	0.307129	51743.2	0.000482393	Thinly
Niederrohrdorf	LM	0.0837989	0.311351	53189.3	0.00470393	Intermediate
Oberrohrdorf	MH	0.0564604	0.294152	53117.3	0.0383931	Intermediate
Obersiggenthal	LM	0.0735099	0.310909	52068.6	0.0184006	Intermediate
Remetschwil	LM	0.0839161	0.388325	50825.4	0.226313	Intermediate
Spreitenbach	LO	0.0512821	0.368338	49008.4	0.0030426	Intermediate
Stetten (AG)	LM	0.104603	0.418758	49054.1	0.0378323	Intermediate
Turgi	LM	0.146237	0.310213	52987.7	0	Intermediate
Untersiggenthal	LM	0.0832168	0.333786	51504.3	0.0163531	Intermediate
Wettingen	LM	0.100972	0.2674	56017.9	0.00201837	Intermediate
Wohlenschwil	LM	0.185819	0.360406	52172.7	0.109116	Intermediate
Würenlingen	LM	0.0750988	0.35504	51591.7	0.0973493	Intermediate
Würenlos	LM	0.0630961	0.364566	50236.7	0.018528	Intermediate
Ehrendingen	LM	0.0778846	0.358145	51524.5	0.0242751	Intermediate
Arni (AG)	MH	0.0528541	0.393151	50535.5	0.00809061	Thinly
Berikon	LM	0.0702152	0.330092	52735.6	0.00833709	Intermediate
Bremgarten (AG)	LM	0.161049	0.323054	53514.6	0.111272	Intermediate
Büttikon	LM	0.103175	0.318066	50201.2	0.0825496	Intermediate
Dottikon	LM	0.119777	0.329553	51550.8	0.385722	Intermediate
Eggenwil	MH	0.0719697	0.286082	53255.2	0.310648	Thinly
Fischbach-Göslikon	LM	0.0845411	0.363215	51974.6	0.0737444	Thinly
Hägglingen	MH	0.2	0.334416	50240	0.300392	Intermediate
Jonen	LM	0.14717	0.425901	49297.6	0.244908	Intermediate
Niederwil (AG)	LM	0.0852941	0.39602	50712.8	0.0217304	Intermediate
Oberlunkhofen	MH	0.075	0.318735	53356.5	0.00411734	Thinly
Oberwil-Lieli	LM	0.0773196	0.325556	52678.4	0.0925926	Intermediate
Rudolfstetten-Friedlisberg	LM	0.0527578	0.3296	50878.7	0.0833144	Intermediate
Sarmenstorf	MH	0.146505	0.365314	50796.2	0.249716	Intermediate
Tägerig	LM	0.140625	0.369763	49774.5	0.168605	Intermediate
Uezwil	MH	0.191489	0.358025	50444.5	0.253623	Thinly
Unterlunkhofen	LM	0.142384	0.317215	51266.4	0.0784155	Intermediate
Villmergen	LM	0.127451	0.337209	51814.9	0.0881064	Intermediate
Widen	MH	0.0271003	0.279666	54463.6	0.0126364	Intermediate
Wohlen (AG)	LM	0.0896785	0.328999	50627.7	0.0131279	Intermediate
Zufikon	LM	0.0504386	0.32861	51558.2	0.011636	Intermediate
Islisberg	LM	0.108696	0.378486	52542.1	0.0719064	Thinly
Auenstein	MH	0.128748	0.283186	54396.6	0.0579151	Intermediate
Birr	LO	0.0609756	0.392747	46673.6	0.0456901	Intermediate
Birrhard	MH	0.106667	0.315972	54840.2	0.0242792	Thinly
Bözen	MH	0.246377	0.299035	50392	0.0581081	Thinly
Brugg	LM	0.189542	0.276784	51458.2	0.00149421	Intermediate
Effingen	HI	0.22	0.316456	52361.3	0.121784	Thinly
Elfingen	MH	0.244681	0.333333	57803.4	0.154135	Thinly
Habsburg	MH	0.147287	0.289017	54094.4	0.0853659	Intermediate
Hausen (AG)	LM	0.0548341	0.33214	51069.6	0.00336803	Intermediate
Lupfig	LM	0.117096	0.305497	52781.3	0.00831409	Intermediate
Mandach	HI	0.387097	0.391304	48780.5	0.283388	Thinly
Mönthal	HI	0.198582	0.290909	55186.6	0.378238	Thinly
Mülligen	LM	0.157025	0.335664	52152.8	0.0705765	Intermediate
Remigen	LM	0.149682	0.303571	51259	0.317963	Thinly
Riniken	MH	0.0904393	0.323718	51590	0.0178082	Intermediate
Rüfenach	LO	0.132841	0.384615	47125.2	0.0417633	Intermediate
Scherz	LM	0.190476	0.303846	51220.6	0.224649	Intermediate
Schinznach-Bad	MH	0.0687285	0.300971	52886	0.277778	Thinly
Thalheim (AG)	MH	0.314516	0.28481	53478.6	0.683311	Thinly
Veltheim (AG)	LM	0.167095	0.351786	51209.9	0.0690647	Thinly
Villigen	LM	0.210131	0.304762	51632.9	0.251	Intermediate
Villnachern	LM	0.136674	0.350482	50989	0.581349	Intermediate
Windisch	LM	0.168301	0.320014	51049.3	0.0458333	Intermediate
Bözberg	MH	0.25	0.266667	53499.4	0.177409	Thinly
Schinznach	MH	0.242199	0.323177	53154	0.0877672	Thinly
Beinwil am See	MH	0.261826	0.299843	54973.2	0.454952	Intermediate
Birrwil	MH	0.314465	0.200422	56722.1	0.409639	Thinly
Burg (AG)	MH	0.222222	0.284706	55352.9	0.122385	Intermediate
Dürrenäsch	MH	0.233696	0.318182	51400	0.453459	Intermediate
Gontenschwil	MH	0.299501	0.292056	53264.2	0.587675	Thinly
Holziken	MH	0.0886525	0.271605	54657.4	0.179749	Intermediate
Leimbach (AG)	MH	0.154362	0.351955	51900.4	0	Thinly
Leutwil	MH	0.25641	0.307947	53689.4	0.391542	Thinly
Menziken	MH	0.129134	0.348549	50585.3	0.120982	Intermediate
Oberkulm	LM	0.189793	0.360947	51511.8	0.0701896	Intermediate
Reinach (AG)	LM	0.19816	0.322144	51107.3	0.176367	Intermediate
Schlossrued	MH	0.236434	0.323988	51866.3	0.372946	Thinly
Schmiedrued	MH	0.261838	0.299145	51185.5	0.363636	Thinly
Schöftland	MH	0.126116	0.295517	55163.5	0.0607735	Intermediate
Teufenthal (AG)	LM	0.0921348	0.311077	50092.6	0.0694444	Intermediate
Unterkulm	LM	0.170124	0.349097	50518.6	0.115128	Intermediate
Zetzwil	MH	0.168394	0.311594	54525.3	0.485603	Thinly
Eiken	LM	0.101476	0.342373	51791.2	0.228128	Thinly
Frick	LM	0.0809191	0.335241	49490.2	0.0995826	Intermediate
Gansingen	LM	0.177778	0.310433	49288.7	0.236895	Thinly
Gipf-Oberfrick	LM	0.110048	0.346021	51468.1	0.30992	Intermediate
Herznach	LM	0.141827	0.369606	49069.7	0.173601	Thinly
Hornussen	MH	0.22093	0.303763	53952	0.218286	Thinly
Kaisten	LM	0.140884	0.346719	49566.1	0.159082	Thinly
Laufenburg	MH	0.31318	0.329654	51247	0.0693588	Thinly
Münchwilen (AG)	MH	0.0864198	0.294574	56408.4	0.310306	Intermediate
Oberhof	LM	0.321839	0.390135	47273	0.52921	Thinly
Oeschgen	LM	0.134545	0.355014	51634	0.243304	Thinly
Schwaderloch	MH	0.219626	0.345455	49877.5	0.469208	Intermediate
Sisseln	LM	0.091623	0.322684	53914.6	0.0742779	Intermediate
Ueken	LM	0.167364	0.371257	49694.4	0.116251	Thinly
Wittnau	MH	0.153623	0.363636	51293.8	0.0391667	Intermediate
Wölflinswil	LM	0.193548	0.336709	49514.7	0.150515	Thinly
Zeihen	LM	0.198738	0.346241	50910	0.290559	Thinly
Mettauertal	MH	0.233723	0.298865	53303.6	0.260361	Thinly
Ammerswil	MH	0.123223	0.402299	50294.7	0.0449775	Thinly
Boniswil	MH	0.133484	0.359431	52564.5	0.23244	Intermediate
Brunegg	MH	0.213415	0.329966	54672.5	0.226608	Intermediate
Dintikon	LM	0.137421	0.374241	48828	0.0408261	Intermediate
Egliswil	MH	0.21883	0.336937	53780.8	0.423896	Thinly
Fahrwangen	MH	0.189084	0.340659	52678.6	0.0609244	Intermediate
Hallwil	MH	0.123288	0.287324	56646.8	0.36036	Intermediate
Hendschiken	LM	0.190625	0.404819	51148.2	0.885659	Thinly
Holderbank (AG)	LM	0.117904	0.317778	54108	0.37004	Intermediate
Hunzenschwil	LM	0.075067	0.340249	50140.2	0.0857143	Intermediate
Lenzburg	LM	0.172509	0.283988	53534	0.044465	Intermediate
Meisterschwanden	MH	0.114958	0.310254	53538.5	0.165978	Thinly
Möriken-Wildegg	LM	0.101254	0.349942	50441.7	0.0871006	Intermediate
Niederlenz	LM	0.0913416	0.377178	49874.7	0.0546335	Intermediate
Othmarsingen	LM	0.123153	0.373448	52184.7	0.171789	Intermediate
Rupperswil	LM	0.0634391	0.323322	53733.8	0.166905	Intermediate
Schafisheim	LM	0.115924	0.342311	50359.2	0.0893677	Intermediate
Seengen	MH	0.106897	0.35662	50680.9	0.393416	Intermediate
Seon	MH	0.13257	0.339339	51676.4	0.341882	Intermediate
Staufen	MH	0.107143	0.295837	53926.5	0.324251	Intermediate
Abtwil	LM	0.150235	0.454294	48689.9	0.1151	Thinly
Aristau	LM	0.163588	0.348511	52248.9	0.214025	Intermediate
Auw	LM	0.128571	0.405858	50357.3	0.256786	Thinly
Beinwil (Freiamt)	LO	0.306513	0.40099	48772.3	1	Thinly
Besenbüren	LM	0.195402	0.394495	48681.4	1	Thinly
Bettwil	MH	0.23494	0.3125	53789.2	0.489091	Thinly
Boswil	MH	0.184496	0.322034	55024.5	0.613406	Thinly
Bünzen	MH	0.223301	0.329238	51476.8	0.983968	Thinly
Buttwil	LM	0.0698324	0.38427	49308	1	Thinly
Dietwil	LM	0.222628	0.368321	51335.9	0.196541	Intermediate
Geltwil	LO	0.255319	0.478261	49425.4	0.0793651	Thinly
Kallern	LO	0.227723	0.359649	43044.8	1	Thinly
Merenschwand	LM	0.140476	0.398292	49042.6	0.340649	Intermediate
Mühlau	MH	0.225926	0.372596	52143.2	0.753754	Thinly
Muri (AG)	LM	0.123803	0.338353	50124.8	0.314936	Intermediate
Oberrüti	LM	0.125382	0.465887	47304	0.785613	Intermediate
Rottenschwil	MH	0.133929	0.359133	51852.9	0.108449	Intermediate
Sins	LM	0.170213	0.402363	49414.7	0.242798	Thinly
Waltenschwil	LM	0.0878477	0.368221	50672.8	0.341943	Intermediate
Hellikon	LM	0.28125	0.308442	49300.9	0.234234	Thinly
Kaiseraugst	LO	0.0638889	0.311074	52604.9	0.0081091	Intermediate
Magden	MH	0.0863558	0.368697	50783.5	0.314414	Thinly
Möhlin	LM	0.0766871	0.350363	50971.9	0.123302	Intermediate
Mumpf	MH	0.112805	0.326606	52732	0.0434783	Thinly
Obermumpf	MH	0.153571	0.353511	52536	0.0282258	Intermediate
Olsberg	MH	0.194245	0.220126	57123.9	1	Thinly
Rheinfelden	LM	0.153235	0.27646	55429.4	0.00876766	Intermediate
Schupfart	MH	0.182222	0.31003	55587.5	0.149533	Thinly
Stein (AG)	LM	0.0782443	0.294815	54458.2	0.025244	Intermediate
Wallbach	LM	0.112628	0.35854	52666	0.616513	Intermediate
Wegenstetten	MH	0.215339	0.35	48805.1	0.146176	Thinly
Zeiningen	MH	0.159509	0.321925	53127.8	0.438013	Intermediate
Zuzgen	MH	0.178832	0.341176	52198.8	0.169675	Thinly
Aarburg	LM	0.12172	0.345188	51975.9	0.0479481	Intermediate
Attelwil	MH	0.329787	0.295652	53798	0.327402	Thinly
Bottenwil	MH	0.240664	0.339506	52953.2	0.225641	Thinly
Brittnau	MH	0.202058	0.332459	51916.7	0.31233	Thinly
Kirchleerau	MH	0.174274	0.284457	55374.1	0.333333	Thinly
Kölliken	MH	0.149254	0.340909	51166.5	0.528333	Intermediate
Moosleerau	LM	0.181435	0.361516	48696.5	0.268293	Thinly
Murgenthal	MH	0.213415	0.311297	52719.8	0.43248	Intermediate
Oftringen	LM	0.101922	0.316802	51876.6	0.126985	Intermediate
Reitnau	LM	0.227848	0.390496	47609.7	0.584996	Thinly
Rothrist	LM	0.095577	0.317674	52160.5	0.131378	Intermediate
Safenwil	MH	0.131356	0.313118	52320.2	0.721924	Thinly
Staffelbach	MH	0.254125	0.341289	50706.2	0.264535	Thinly
Strengelbach	LM	0.0795229	0.310845	52795.2	0.0973587	Intermediate
Uerkheim	MH	0.253197	0.292982	55668.2	0.352941	Intermediate
Vordemwald	MH	0.166038	0.315013	53372.7	0.245753	Thinly
Wiliberg	MH	0.27451	0.34375	54261	1	Thinly
Zofingen	MH	0.197812	0.262159	55525.3	0.0190265	Intermediate
Baldingen	MH	0.173913	0.401961	49105.5	1	Thinly
Böbikon	HI	0.22807	0.223881	56659.6	1	Thinly
Böttstein	LM	0.107251	0.334005	49135.5	0.0493726	Thinly
Döttingen	LM	0.0921228	0.318624	49804.8	0.292663	Intermediate
Endingen	LM	0.150522	0.363839	47583.2	0.0264844	Thinly
Fisibach	MH	0.165138	0.329341	57373.6	0.447301	Thinly
Full-Reuenthal	MH	0.151625	0.347826	49535.1	0.117936	Intermediate
Kaiserstuhl	HI	0.622642	0.22449	63026	0	Thinly
Klingnau	LM	0.102439	0.28592	52141.4	0.254178	Intermediate
Koblenz	LM	0.0765306	0.34255	52775.4	0.147436	Intermediate
Leibstadt	MH	0.203125	0.303089	50653.6	0.253815	Thinly
Lengnau (AG)	LM	0.143064	0.389163	48501.1	0.0930411	Intermediate
Leuggern	MH	0.160514	0.315968	51148	0.354028	Thinly
Mellikon	MH	0.22619	0.391304	46077.6	0.261224	Thinly
Rekingen (AG)	MH	0.0888158	0.372032	50020.1	0.31962	Thinly
Rietheim	MH	0.175	0.429091	47336.3	0.322493	Thinly
Rümikon	HI	0.297297	0.245902	53017.9	0.137037	Thinly
Schneisingen	LM	0.106024	0.3	50977.2	0.219512	Intermediate
Siglistorf	MH	0.137255	0.329365	54823.2	0.152801	Thinly
Tegerfelden	MH	0.193333	0.337662	52618.1	0.0840183	Thinly
Wislikofen	MH	0.222222	0.29771	47914.3	0.313253	Thinly
Bad Zurzach	MH	0.166297	0.269377	53832.7	0.163065	Intermediate
Arbon	LM	0.248852	0.283341	52199.7	0.0704114	Intermediate
Dozwil	LO	0.349112	0.396694	43880.8	1	Thinly
Egnach	LM	0.297561	0.385299	47911.2	0.251025	Intermediate
Hefenhofen	LM	0.354467	0.375271	47442.8	0.711586	Thinly
Horn	MH	0.199513	0.2875	55040	0.0330354	Intermediate
Kesswil	LM	0.260726	0.292079	49993.2	0.376399	Thinly
Roggwil (TG)	LM	0.236388	0.382784	47497.3	0.199085	Intermediate
Romanshorn	LM	0.265253	0.311561	49096.1	0.0784926	Intermediate
Salmsach	LM	0.254286	0.354317	49503.3	0.309453	Intermediate
Sommeri	LM	0.409722	0.296117	52204	1	Intermediate
Uttwil	MH	0.188764	0.315515	51299.8	0.443031	Thinly
Amriswil	LM	0.254918	0.331945	49149.5	0.189573	Intermediate
Bischofszell	MH	0.300885	0.324612	50942.8	0.377706	Intermediate
Erlen	LM	0.281287	0.388013	47287.5	0.818856	Intermediate
Hauptwil-Gottshaus	LM	0.338645	0.359046	47177.7	0.659018	Thinly
Hohentannen	LM	0.460733	0.46087	48212.8	1	Thinly
Kradolf-Schönenberg	MH	0.315589	0.335943	50883.3	0.524266	Intermediate
Sulgen	LM	0.252218	0.328767	49847.6	0.289153	Intermediate
Zihlschlacht-Sitterdorf	LM	0.281506	0.387681	47815	0.298278	Thinly
Basadingen-Schlattingen	LM	0.278169	0.365994	48398.3	0.343555	Thinly
Diessenhofen	LM	0.287248	0.283159	52028.3	0.405708	Thinly
Schlatt (TG)	MH	0.243191	0.348485	50465.7	0.299379	Thinly
Aadorf	MH	0.155258	0.322992	51978.2	0.382115	Intermediate
Felben-Wellhausen	LM	0.121784	0.352941	49705.9	0.115667	Intermediate
Frauenfeld	LM	0.150917	0.30041	52549.9	0.00834977	Intermediate
Gachnang	LM	0.159046	0.367036	49123	0.251524	Intermediate
Hüttlingen	MH	0.34981	0.352941	50112.3	0.857494	Thinly
Matzingen	LM	0.176378	0.388672	49905	0.333333	Intermediate
Neunforn	MH	0.382789	0.292804	51773.8	0.376842	Thinly
Stettfurt	LM	0.197802	0.393182	49152	0.193292	Intermediate
Thundorf	MH	0.385027	0.346979	47135.7	0.605697	Thinly
Uesslingen-Buch	MH	0.285714	0.331765	49256.6	0.417212	Thinly
Warth-Weiningen	LM	0.168798	0.312127	49947.5	0.131579	Thinly
Altnau	LM	0.232053	0.376	50641.7	0.100793	Thinly
Bottighofen	LM	0.136646	0.278919	50709.7	0.190931	Intermediate
Ermatingen	LM	0.308094	0.273264	50948.5	0.321137	Thinly
Gottlieben	MH	0.424242	0.228188	57335.2	0.634228	Thinly
Güttingen	LM	0.279126	0.323333	49023.7	0.278464	Thinly
Kemmental	LM	0.408797	0.352542	48416.6	0.887912	Thinly
Kreuzlingen	LM	0.151536	0.272894	53704.8	0.00553	Intermediate
Langrickenbach	LM	0.421622	0.365344	48633.4	1	Thinly
Lengwil	LM	0.247191	0.379189	48438.4	0.183799	Thinly
Münsterlingen	LM	0.123123	0.299349	51313.3	0.0340289	Intermediate
Tägerwilen	LM	0.19398	0.365965	49884	0.0672487	Intermediate
Wäldi	MH	0.355301	0.330789	49886.8	1	Thinly
Affeltrangen	LM	0.237537	0.370861	46189.6	0.696995	Thinly
Bettwiesen	LM	0.13986	0.357447	51464	0.68254	Intermediate
Bichelsee-Balterswil	MH	0.199243	0.344643	50238.4	0.327833	Intermediate
Braunau	MH	0.323944	0.397163	47933.9	0.346314	Thinly
Eschlikon	LM	0.150206	0.343458	50326.1	0.241278	Intermediate
Fischingen	MH	0.34315	0.320305	51796.2	0.594682	Thinly
Lommis	MH	0.244048	0.41055	48952.3	0.334771	Thinly
Münchwilen (TG)	LM	0.172227	0.378031	49249.3	0.389743	Intermediate
Rickenbach (TG)	LM	0.188953	0.299838	52909.1	0.0536113	Intermediate
Schönholzerswilen	LM	0.550607	0.427083	44584.8	1	Thinly
Sirnach	LM	0.182699	0.349711	49955.2	0.16443	Intermediate
Tobel-Tägerschen	LM	0.214646	0.363333	49134.2	0.855776	Intermediate
Wängi	MH	0.214462	0.371958	48346.4	0.417733	Intermediate
Wilen (TG)	LM	0.108929	0.42757	47403.3	0.00760967	Intermediate
Wuppenau	MH	0.375358	0.395466	44808.5	0.443733	Thinly
Berlingen	MH	0.35473	0.190821	56405.7	0.327526	Thinly
Eschenz	MH	0.219844	0.30618	49946.5	0.223818	Intermediate
Herdern	LM	0.29	0.380463	50216.4	0.475709	Thinly
Homburg	MH	0.315565	0.316062	48733	0.772169	Thinly
Hüttwilen	MH	0.274354	0.353796	49196.5	0.537096	Thinly
Mammern	LM	0.26087	0.323308	49070	0.171569	Thinly
Müllheim	MH	0.259777	0.352373	49892.7	0.312029	Thinly
Pfyn	LM	0.210247	0.358974	50638.2	0.241109	Thinly
Raperswilen	MH	0.268456	0.325301	51189.1	1	Thinly
Salenstein	MH	0.274359	0.255652	53649.3	0.679099	Thinly
Steckborn	MH	0.219706	0.272784	53059.6	0.402047	Thinly
Wagenhausen	MH	0.33049	0.319061	52353.6	0.57384	Thinly
Amlikon-Bissegg	MH	0.398082	0.35503	49682.8	1	Thinly
Berg (TG)	LM	0.236364	0.36859	47161.3	0.806045	Intermediate
Birwinken	LM	0.43257	0.366733	48034.6	0.272517	Thinly
Bürglen (TG)	LM	0.245707	0.312746	52592.6	0.481674	Intermediate
Bussnang	MH	0.422713	0.356718	47754.1	0.872811	Thinly
Märstetten	LM	0.229672	0.362816	50611.9	0.745844	Thinly
Weinfelden	LM	0.203883	0.293046	51963.1	0.0837711	Intermediate
Wigoltingen	MH	0.281159	0.341034	50202.5	0.952993	Thinly
Arbedo-Castione	LO	0.0458811	0.334938	44956.3	0.0136955	Intermediate
Bellinzona	LO	0.103781	0.278278	47830	0.00825932	Intermediate
Cadenazzo	LO	0.0587084	0.382056	43131.7	0.252632	Intermediate
Camorino	LO	0.0357675	0.359142	42362.8	0.110457	Intermediate
Giubiasco	LO	0.03375	0.319935	45966	0.0817707	Intermediate
Gnosca	LO	0.026087	0.393382	43225.2	0.185612	Intermediate
Gorduno	LO	0.0761905	0.330033	43600.4	0	Intermediate
Gudo	LO	0.0941176	0.293011	47688.1	0.135531	Thinly
Isone	LM	0.0333333	0.248555	48780	1	Thinly
Lumino	LO	0.109726	0.332174	45314.2	0.231571	Intermediate
Moleno	LO	0.0833333	0.365854	35323.4	0	Thinly
Monte Carasso	LO	0.0333839	0.33908	46107.7	0.0937837	Intermediate
Pianezzo	MH	0.0608696	0.281369	48622.4	1	Thinly
Preonzo	LO	0.0327869	0.349794	41145.8	0.0195122	Thinly
Sant'Antonino	LO	0.0128205	0.366771	44181.8	0.302002	Intermediate
Sant'Antonio	HI	0.106195	0.189655	52518.4	1	Thinly
Sementina	LO	0.0150376	0.325475	45465	0.111807	Intermediate
Acquarossa	LM	0.0554723	0.2775	45899	0.535773	Thinly
Blenio	MH	0.0552923	0.235808	43727.8	0.374852	Thinly
Serravalle	LM	0.0972018	0.314773	45513.4	0.635963	Thinly
Airolo	MH	0.192683	0.256374	49712.6	0.462451	Thinly
Bedretto	HI	0.0952381	0.162791	60275.4	1	Thinly
Bodio	LM	0.084507	0.247086	48539.3	0.354458	Thinly
Dalpe	LO	0.15873	0.2	43072	1	Thinly
Faido	MH	0.14831	0.247934	49026.3	0.39202	Thinly
Giornico	LM	0.0758929	0.25641	47676.9	0.289017	Thinly
Personico	LM	0.02	0.280576	44972.3	1	Thinly
Pollegio	LO	0.0754717	0.326861	43398	0.24343	Intermediate
Prato (Leventina)	LM	0.00746269	0.251397	47221.9	0.391414	Thinly
Quinto	MH	0.108696	0.267898	47605.1	0.464213	Thinly
Sobrio	LM	0	0.257143	44665.9	1	Thinly
Ascona	LM	0.0884544	0.216245	52576.7	0.145222	Intermediate
Brione (Verzasca)	MH	0.144578	0.22093	48718.3	1	Thinly
Brione sopra Minusio	LO	0.0187793	0.179688	49956.2	0.243243	Intermediate
Brissago	LM	0.141304	0.180804	52823.1	0.32659	Thinly
Corippo	MH	0.363636	0	74298	1	Thinly
Frasco	LM	0.191489	0.222222	52869.4	1	Thinly
Gordola	LO	0.0983051	0.325389	46292.9	0.265403	Intermediate
Gresso	MH	0.944444	0.1	49048.9	1	Thinly
Lavertezzo	LO	0.0641892	0.358268	46381.5	0.354409	Thinly
Locarno	LO	0.176437	0.26285	49361.6	0.0313171	Intermediate
Losone	LO	0.0811388	0.299863	47450.9	0.155213	Intermediate
Mergoscia	MH	0.0808081	0.198113	52339.5	1	Thinly
Minusio	LM	0.134746	0.239264	50753.4	0.0183486	Intermediate
Mosogno	LO	0.238095	0.208333	50875.7	1	Thinly
Muralto	LM	0.0862069	0.171079	53921.5	0	Intermediate
Orselina	LM	0.0884615	0.151589	56156	0.0599455	Intermediate
Ronco sopra Ascona	MH	0.110687	0.132353	53724.6	0.271722	Thinly
Sonogno	MH	0.125	0.243902	45975.2	1	Thinly
Tenero-Contra	LO	0.132898	0.289069	45941	0.0346736	Intermediate
Vergeletto	HI	0.1875	0.0277778	62838.2	1	Thinly
Vogorno	LM	0.0982143	0.1875	48827.3	1	Thinly
Onsernone	LM	0.26	0.152542	45748.7	1	Thinly
Isorno	LM	0.124088	0.169811	50771.5	1	Thinly
Cugnasco-Gerra	LO	0.0682819	0.367932	44312.6	0.353329	Thinly
Agno	LO	0.127027	0.286939	48051.1	0.0725863	Intermediate
Aranno	MH	0.138211	0.390977	46832.7	0.965944	Thinly
Arogno	MH	0.0928793	0.309179	46947	0.409715	Thinly
Astano	HI	0.162393	0.283688	50395.3	1	Thinly
Bedano	LO	0.0943396	0.383193	43965.7	0.235719	Intermediate
Bedigliora	LM	0.0803571	0.362934	43660.3	1	Thinly
Bioggio	LO	0.144361	0.305254	45770.9	0.37505	Intermediate
Bissone	MH	0.160377	0.238532	50211.4	0.336406	Intermediate
Brusino Arsizio	MH	0.0112994	0.248869	50566.8	0.139485	Thinly
Cademario	LM	0.0233463	0.302395	46304.2	0.578445	Intermediate
Cadempino	LO	0.114286	0.361667	41968.1	0	Intermediate
Canobbio	LO	0.15099	0.321468	46118.4	0.00098912	Intermediate
Caslano	LO	0.109459	0.314754	45505.7	0.207892	Intermediate
Comano	LO	0.138112	0.340451	44773.4	0.141176	Densely
Croglio	LM	0.167763	0.268844	49033.6	0.764501	Thinly
Cureglia	LO	0.0868263	0.365314	44660.4	0	Intermediate
Curio	LM	0.0374332	0.311404	45980.1	0.171587	Thinly
Grancia	LM	0.0672269	0.366667	45792.6	0	Intermediate
Gravesano	LO	0.0753623	0.326996	45363.3	0.0281577	Intermediate
Lamone	LO	0.132258	0.351948	46543.7	0.00284414	Intermediate
Lugano	LO	0.123472	0.264484	49436.5	0.0837747	Densely
Magliaso	LM	0.0748299	0.300971	45863.7	0.0164159	Intermediate
Manno	LO	0.0769231	0.34375	43864.8	0.0809524	Intermediate
Maroggia	LM	0.113043	0.207483	52884.9	0.241497	Thinly
Massagno	LO	0.026	0.25629	49300	0	Densely
Melano	LM	0.100592	0.314516	48230.1	0.00795948	Thinly
Melide	LO	0.0983051	0.237308	49763.4	0.204426	Intermediate
Mezzovico-Vira	LO	0.0693069	0.380671	42173.1	0.982919	Thinly
Miglieglia	LM	0.12605	0.3	48064.3	0.0664336	Thinly
Monteggio	MH	0.0228758	0.246914	48316.1	0.730195	Thinly
Morcote	MH	0.158798	0.171958	54117.1	1	Thinly
Muzzano	LO	0.0528455	0.322476	40678.9	0.332936	Intermediate
Neggio	LO	0.0363636	0.314286	44588.5	0.413174	Intermediate
Novaggio	MH	0.0296296	0.302326	46948.5	0.0649189	Thinly
Origlio	LO	0.0710784	0.387211	42610.9	0.180866	Intermediate
Paradiso	LO	0.0532787	0.210711	52251.2	0	Densely
Ponte Capriasca	LO	0.0684327	0.39021	44177.9	0.0694289	Intermediate
Ponte Tresa	MH	0.0882353	0.206731	52704.7	0	Intermediate
Porza	LO	0.0339426	0.333333	44194.2	0.00379027	Densely
Pura	LO	0.0686499	0.358392	44094.1	0.135096	Intermediate
Rovio	MH	0.0547445	0.319444	52159.3	0.167929	Thinly
Savosa	LO	0.16358	0.305794	45916.7	0	Densely
Sessa	LM	0.156379	0.24183	48453.4	1	Thinly
Sorengo	LO	0.06	0.272727	45201.7	0	Densely
Capriasca	LM	0.0684126	0.334837	44995.2	0.487632	Intermediate
Torricella-Taverne	LO	0.0132979	0.364921	43139	0.0843533	Intermediate
Vernate	LM	0.03125	0.323194	46346.6	0.998273	Thinly
Vezia	LO	0.0814815	0.322034	44608	0.00823469	Densely
Vico Morcote	LM	0.0703125	0.248555	50452.1	0.869333	Thinly
Collina d'Oro	LO	0.0943555	0.312533	45936.9	0.206243	Intermediate
Alto Malcantone	LM	0.0629921	0.289157	44898.6	0.895238	Thinly
Monteceneri	LM	0.293089	0.350365	45783.4	0.627779	Thinly
Balerna	LO	0.110569	0.282315	47447	0.0112189	Intermediate
Castel San Pietro	LM	0.131068	0.292186	45878.6	0.457452	Intermediate
Chiasso	LM	0.13038	0.211892	51081.5	0.00666841	Intermediate
Coldrerio	LM	0.0325901	0.288221	46480.6	0.126424	Intermediate
Mendrisio	LM	0.133977	0.284317	46996.9	0.0947697	Intermediate
Morbio Inferiore	LM	0.0927505	0.313636	45117.5	0.0205779	Intermediate
Novazzano	LM	0.0748299	0.317194	45433.1	0.175527	Intermediate
Riva San Vitale	LM	0.0859917	0.320976	46634.8	0.0448113	Thinly
Stabio	LO	0.0613437	0.363181	44032.4	0.242547	Intermediate
Vacallo	LM	0.0666667	0.294118	47598	0.0346226	Intermediate
Breggia	MH	0.153191	0.298595	46308.1	0.201844	Thinly
Biasca	LM	0.108088	0.332944	44858.5	0.145275	Thinly
Claro	LO	0.0684211	0.410038	42498.6	0.658401	Thinly
Cresciano	LM	0.0892857	0.307692	46801.1	0.280916	Thinly
Iragna	LM	0.0228571	0.318966	44250	0.182657	Thinly
Lodrino	LO	0.0772727	0.352354	44663.1	0.0689056	Thinly
Osogna	LO	0.0449438	0.342233	43418	0.476608	Thinly
Bosco/Gurin	MH	0.0384615	0.214286	61026.4	1	Thinly
Campo (Vallemaggia)	LM	0.233333	0.0666667	56349.2	1	Thinly
Cerentino	MH	0.037037	0.172414	49507.9	1	Thinly
Cevio	MH	0.126615	0.272901	48810.7	0.177148	Thinly
Linescio	HI	0.185185	0.0714286	53269.4	1	Thinly
Maggia	LM	0.0735786	0.304307	46296.5	0.539872	Thinly
Lavizzara	MH	0.259912	0.240816	46589.6	1	Thinly
Avegno Gordevio	LO	0.0669546	0.367418	42547.4	0.438022	Thinly
Terre di Pedemonte	LO	0.0766423	0.339833	44703.3	0.309625	Intermediate
Centovalli	LO	0.0634573	0.20367	48498	0.543231	Intermediate
Gambarogno	MH	0.098277	0.279702	47939.3	0.374826	Thinly
Aigle	LM	0.314626	0.348821	49784.2	0.0118707	Intermediate
Bex	MH	0.387352	0.329739	51831.6	0.379894	Intermediate
Chessel	LM	0.254902	0.445378	42082.9	1	Thinly
Corbeyrier	HI	0.471338	0.267442	53955.2	1	Thinly
Gryon	HI	0.268966	0.259897	54251.2	0.444354	Thinly
Lavey-Morcles	MH	0.348548	0.289216	53553	0.836217	Thinly
Leysin	MH	0.383513	0.280972	54970.3	0.233761	Thinly
Noville	LM	0.283843	0.416185	48713.7	0.821192	Thinly
Ollon	MH	0.300368	0.335943	51827.1	0.288709	Thinly
Ormont-Dessous	HI	0.677419	0.239766	60425	0.728335	Thinly
Ormont-Dessus	HI	0.413861	0.220798	56770.2	0.612858	Thinly
Rennaz	LM	0.214286	0.375817	47862.2	0.0148448	Thinly
Roche (VD)	MH	0.316872	0.389545	48431.5	0.0774103	Thinly
Villeneuve (VD)	LM	0.255507	0.338003	49623.4	0.0534801	Thinly
Yvorne	MH	0.534247	0.309795	51545.3	0.795229	Thinly
Apples	LM	0.280757	0.375262	45014.8	0.615748	Thinly
Aubonne	LM	0.416532	0.373626	48396.3	0.256318	Intermediate
Ballens	HI	0.516129	0.369231	50499.3	0.0395833	Thinly
Berolle	LM	0.443182	0.428571	45476.7	1	Thinly
Bière	MH	0.503425	0.338141	50061.1	0.175355	Thinly
Bougy-Villars	HI	0.375839	0.289617	53239.4	1	Thinly
Féchy	LM	0.232456	0.387195	48116.2	0.501174	Thinly
Gimel	LM	0.301299	0.412831	47756	0.165257	Thinly
Longirod	MH	0.353846	0.366279	48317.7	0.375	Thinly
Marchissy	MH	0.408696	0.445714	52096.6	0.111364	Thinly
Mollens (VD)	HI	0.875	0.319672	53344.4	1	Thinly
Montherod	LM	0.292929	0.427083	50558.4	0.144654	Thinly
Saint-George	MH	0.172535	0.38587	47331.4	0.263046	Thinly
Saint-Livres	MH	0.482955	0.365248	50946.5	0.322302	Thinly
Saint-Oyens	HI	0.176471	0.390244	49819.3	0.541935	Thinly
Saubraz	LO	0.370787	0.462185	42172.4	1	Thinly
Avenches	MH	0.321333	0.373885	50172.7	0.516851	Thinly
Cudrefin	MH	0.189189	0.364912	49860.4	0.335223	Thinly
Faoug	MH	0.20354	0.303468	51652.8	0.640506	Thinly
Vully-les-Lacs	MH	0.277978	0.314387	50899.6	0.748372	Thinly
Bettens	LM	0.330097	0.478788	47306.2	0.515012	Thinly
Bournens	MH	0.353535	0.348148	47816.6	0.158683	Thinly
Boussens	LO	0.135417	0.480363	44951.4	0.409639	Thinly
La Chaux (Cossonay)	MH	0.636364	0.444444	45667.4	1	Thinly
Chavannes-le-Veyron	MH	0.633333	0.408163	50442.6	1	Thinly
Chevilly	MH	0.541667	0.4	50338.9	1	Thinly
Cossonay	LM	0.256757	0.414947	49673.5	0.445838	Intermediate
Cottens (VD)	MH	0.322917	0.467836	46199.2	0.216157	Thinly
Cuarnens	MH	0.672727	0.398734	47854.8	0.159705	Thinly
Daillens	LM	0.381643	0.400552	46533	1	Thinly
Dizy	MH	0.45283	0.4875	47009.7	1	Thinly
Eclépens	MH	0.302632	0.3975	49588.3	0.0621302	Thinly
Ferreyres	LM	0.481013	0.523364	48379.5	1	Thinly
Gollion	LM	0.486842	0.375776	49089.6	0.389031	Thinly
Grancy	MH	0.478723	0.388535	47527.8	0.0864198	Thinly
L'Isle	MH	0.575188	0.334928	49154.3	0.753479	Thinly
Lussery-Villars	HI	0.408602	0.366279	52611.4	1	Thinly
Mauraz	HI	0.5	0.291667	52048.7	1	Thinly
Mex (VD)	LM	0.206061	0.28777	51960.3	0.0447531	Thinly
Moiry	MH	0.635135	0.375	48768.8	1	Thinly
Mont-la-Ville	MH	0.643478	0.323529	49680.2	0.331395	Thinly
Montricher	MH	0.613734	0.37883	49927.8	0.121178	Thinly
Orny	LO	0.37931	0.43609	47632.4	1	Thinly
Pampigny	MH	0.380531	0.447867	47834.5	1	Thinly
Penthalaz	LM	0.139186	0.365091	50886.8	0.0357987	Intermediate
Penthaz	LO	0.102362	0.423963	46442.6	0.459007	Intermediate
Pompaples	LM	0.395973	0.377778	49416	0.37037	Thinly
La Sarraz	LM	0.241379	0.391608	50310.1	0.703079	Thinly
Senarclens	LM	0.265487	0.43038	45830	0.317422	Thinly
Sévery	MH	0.389831	0.409639	51676.9	1	Thinly
Sullens	LM	0.202429	0.409091	46679.9	0.49832	Thinly
Vufflens-la-Ville	LM	0.214286	0.365344	48911.9	0.134167	Thinly
Assens	LM	0.222222	0.403023	46943.2	0.245357	Thinly
Bercher	MH	0.25	0.443182	48792.9	0.480855	Thinly
Bioley-Orjulaz	LM	0.38961	0.405556	49301.2	1	Thinly
Bottens	LM	0.232653	0.442553	46697.3	0.08646	Thinly
Bretigny-sur-Morrens	LM	0.235772	0.390164	50101.7	0.748626	Intermediate
Cugy (VD)	LO	0.0646388	0.423784	42211.1	0.254335	Intermediate
Echallens	LM	0.111957	0.434493	47434.6	0.101768	Thinly
Essertines-sur-Yverdon	MH	0.435685	0.414286	49602.5	0.290788	Thinly
Etagnières	LM	0.151351	0.447867	48008.7	0.011194	Intermediate
Fey	MH	0.335526	0.431624	47750.7	0.181219	Thinly
Froideville	LM	0.108317	0.436796	47017.1	0.490019	Thinly
Morrens (VD)	LM	0.168582	0.364865	47590.9	1	Intermediate
Oulens-sous-Echallens	MH	0.427481	0.393035	47026.7	1	Thinly
Pailly	MH	0.437956	0.391304	43337.5	0.311024	Thinly
Penthéréaz	HI	0.442105	0.381944	50411.8	1	Thinly
Poliez-Pittet	MH	0.27451	0.454874	48477.7	0.235849	Thinly
Rueyres	LM	0.564516	0.451613	44725.8	0.0316206	Thinly
Saint-Barthélemy (VD)	MH	0.213415	0.444444	46856.2	1	Thinly
Villars-le-Terroir	LM	0.269058	0.378299	48055	0.400673	Thinly
Vuarrens	MH	0.31982	0.506536	44153.8	0.189714	Thinly
Montilliez	MH	0.304668	0.430868	47828.4	0.526117	Thinly
Goumoëns	LM	0.334821	0.446746	45810.6	1	Thinly
Bonvillars	MH	0.569343	0.407216	44569.7	0.385519	Thinly
Bullet	HI	0.40566	0.241877	54919.2	0.1198	Thinly
Champagne	MH	0.42723	0.413882	49488.3	0.535	Thinly
Concise	MH	0.519481	0.346835	51372.5	0.323749	Thinly
Corcelles-près-Concise	MH	0.487805	0.360656	47822.6	0.290541	Thinly
Fiez	LM	0.40708	0.455128	49165.8	0.0820896	Thinly
Fontaines-sur-Grandson	HI	0.7	0.360656	50967.5	0.0324675	Thinly
Giez	MH	0.365854	0.376623	47926	1	Thinly
Grandevent	MH	0.278481	0.4	47857.1	0.623894	Thinly
Grandson	LM	0.249641	0.360886	50599.9	0.167359	Intermediate
Mauborget	HI	0.297872	0.218182	63008.7	1	Thinly
Mutrux	MH	0.717949	0.358491	46614.2	1	Thinly
Novalles	HI	0.848485	0.375	51771.6	1	Thinly
Onnens (VD)	MH	0.424	0.444444	46622.5	0.170297	Thinly
Provence	HI	0.821429	0.255319	50003	0.547904	Thinly
Sainte-Croix	HI	0.456866	0.246892	54360.6	0.220056	Thinly
Tévenon	HI	0.301205	0.334437	50672	1	Thinly
Belmont-sur-Lausanne	LO	0.0677966	0.426926	48277.4	0.162493	Densely
Cheseaux-sur-Lausanne	LO	0.0507246	0.391278	50775.8	0.0877281	Intermediate
Crissier	LO	0.110999	0.426006	47235.1	0.013619	Intermediate
Epalinges	LM	0.0546218	0.367385	49210.3	0.0870055	Densely
Jouxtens-Mézery	LO	0.103194	0.420202	44660.4	0.0463576	Densely
Lausanne	LO	0.235954	0.269232	55883.6	0.00300617	Densely
Le Mont-sur-Lausanne	LO	0.124539	0.395052	46849.4	0.0842105	Densely
Paudex	LM	0.118227	0.300763	53735.4	0	Densely
Prilly	LO	0.108387	0.285322	53856.4	0	Densely
Pully	LO	0.132606	0.281457	52612.8	0.00140895	Densely
Renens (VD)	LO	0.0957447	0.345309	49726.9	0	Densely
Romanel-sur-Lausanne	LO	0.131429	0.351389	50876.6	0.0015361	Densely
Chexbres	LM	0.349869	0.282158	54107.1	0.321146	Thinly
Forel (Lavaux)	LM	0.393333	0.370012	48842.1	0.608075	Thinly
Lutry	LM	0.208553	0.316729	50763	0.0797959	Densely
Puidoux	LM	0.438272	0.386702	48594.3	0.478974	Thinly
Rivaz	MH	0.821429	0.342282	53573.6	0.772595	Thinly
Saint-Saphorin (Lavaux)	MH	0.79798	0.265823	52135.4	0.428571	Thinly
Savigny	LM	0.190751	0.358098	50149.9	0.573431	Thinly
Bourg-en-Lavaux	LM	0.363433	0.309879	51170.6	0.352	Intermediate
Aclens	LM	0.364407	0.417582	45241.7	0.265347	Thinly
Bremblens	LO	0.217742	0.438596	43232.8	0.458848	Thinly
Buchillon	LM	0.142857	0.376623	44322.9	0.427457	Thinly
Bussigny-près-Lausanne	LO	0.100649	0.394308	48712.3	0.000123107	Intermediate
Bussy-Chardonney	LM	0.277778	0.405797	43556.9	0.436842	Thinly
Chavannes-près-Renens	LO	0.193431	0.378522	48910.2	0	Densely
Chigny	LO	0.179775	0.416667	47618.4	0.480597	Thinly
Clarmont	MH	0.418605	0.223881	53652.7	1	Thinly
Denens	LM	0.16568	0.399209	46618.8	0.18006	Thinly
Denges	LO	0.0966667	0.390208	49422.5	0.00555213	Intermediate
Echandens	LO	0.0931099	0.346025	47751.7	0.00548196	Thinly
Echichens	LM	0.244248	0.419872	46440.4	0.306432	Intermediate
Ecublens (VD)	LO	0.0971489	0.342164	50039.9	0.000177888	Intermediate
Etoy	LM	0.178344	0.49949	46469.5	0.0239252	Intermediate
Lavigny	LM	0.197861	0.460064	45483.4	0.336085	Intermediate
Lonay	LO	0.0797101	0.365902	48144.1	0.0511066	Intermediate
Lully (VD)	LM	0.175	0.468635	44597.4	0.291005	Intermediate
Lussy-sur-Morges	LM	0.177305	0.473214	46356	0.279675	Thinly
Morges	LO	0.171063	0.281652	52231.1	0	Intermediate
Préverenges	LO	0.0654545	0.351588	48192.7	0.00271739	Intermediate
Reverolle	MH	0.3375	0.452381	47843.2	0.776163	Thinly
Romanel-sur-Morges	LM	0.147541	0.434286	45969.4	0.0952381	Thinly
Saint-Prex	LO	0.129921	0.375329	49724.2	0.54384	Thinly
Saint-Sulpice (VD)	LM	0.0727612	0.278557	53161.7	0	Intermediate
Tolochenaz	LO	0.0704225	0.369393	50071.1	0	Intermediate
Vaux-sur-Morges	LM	0.333333	0.366667	43077.8	1	Thinly
Villars-Sainte-Croix	LM	0.0857143	0.376518	46249	0.888554	Intermediate
Villars-sous-Yens	LM	0.356589	0.445498	45745.7	0.215827	Thinly
Vufflens-le-Château	LM	0.197115	0.473684	43128.8	0.0184502	Intermediate
Vullierens	MH	0.511811	0.347368	49712.8	0.553776	Thinly
Yens	LM	0.265625	0.372233	48964.2	0.836145	Thinly
Boulens	MH	0.409639	0.428571	42914.8	1	Thinly
Brenles	HI	0.595745	0.333333	47212.7	1	Thinly
Bussy-sur-Moudon	MH	0.419355	0.341463	54659.1	1	Thinly
Chavannes-sur-Moudon	LO	0.661538	0.372093	42395.2	1	Thinly
Chesalles-sur-Moudon	MH	0.390244	0.333333	48040.5	1	Thinly
Cremin	LM	0.615385	0.210526	40991	1	Thinly
Curtilles	HI	0.536082	0.376	50282.8	1	Thinly
Dompierre (VD)	MH	0.621951	0.326733	49391.6	1	Thinly
Forel-sur-Lucens	MH	0.533333	0.350877	48962.6	1	Thinly
Hermenches	MH	0.424242	0.430769	44439.2	1	Thinly
Lovatens	HI	0.854167	0.322581	56215.6	1	Thinly
Lucens	MH	0.296223	0.347923	50154	0.84342	Thinly
Moudon	LM	0.354321	0.38617	48073.6	0.335332	Thinly
Ogens	HI	0.675	0.380952	45855.7	1	Thinly
Prévonloup	HI	0.54	0.316667	49350.4	0.268456	Thinly
Rossenges	HI	0.571429	0.391304	49725.6	1	Thinly
Sarzens	MH	0.785714	0.517241	40943.3	1	Thinly
Syens	HI	0.804878	0.407407	55092.1	0.813433	Thinly
Villars-le-Comte	MH	0.6	0.327586	43351.3	1	Thinly
Vucherens	HI	0.401361	0.331776	51328	0.742126	Thinly
Montanaire	MH	0.512482	0.361996	47862.7	0.578661	Thinly
Arnex-sur-Nyon	LM	0.326531	0.443038	49650.9	0.0353535	Thinly
Arzier	LM	0.0440341	0.43798	47403.1	0.34851	Thinly
Bassins	LM	0.138329	0.468817	45442.2	0.334615	Thinly
Begnins	LM	0.249191	0.356421	51417.4	0.210396	Intermediate
Bogis-Bossey	LO	0.0847458	0.525253	44084.7	0.298611	Intermediate
Borex	LM	0.0720339	0.415929	48300.9	0.54638	Thinly
Chavannes-de-Bogis	LO	0.0510204	0.479115	44864.7	0.295964	Thinly
Chavannes-des-Bois	LM	0.0324324	0.5	47165.9	0.128662	Thinly
Chéserex	LM	0.0899654	0.382892	48706.6	0.221493	Thinly
Coinsins	LM	0.235849	0.376623	45982.2	0.279188	Thinly
Commugny	LM	0.0563565	0.463569	44084.5	0.773065	Intermediate
Coppet	LM	0.113497	0.403354	46590.1	0.157039	Intermediate
Crans-près-Céligny	LM	0.0769231	0.422535	44873.6	0.492366	Intermediate
Crassier	LM	0.0944206	0.487437	43747.6	0.0517241	Intermediate
Duillier	LM	0.129032	0.405128	48097.4	0.356356	Intermediate
Eysins	LM	0.178571	0.418478	47225.4	0.105376	Intermediate
Founex	LM	0.05	0.471226	44759.3	0.412841	Intermediate
Genolier	LM	0.0406504	0.425432	43748.1	0.111667	Thinly
Gingins	LM	0.166144	0.399123	45751.4	0.643216	Thinly
Givrins	LM	0.185185	0.402235	48270.9	0.318325	Thinly
Gland	LO	0.0546803	0.413842	48524.6	0.078748	Intermediate
Grens	LO	0.233333	0.488722	44456.6	0.286863	Thinly
Mies	LM	0.0792291	0.457014	46375.8	0.537554	Thinly
Nyon	LO	0.107122	0.332022	51277.7	5.22111e-05	Intermediate
Prangins	LM	0.057377	0.40459	46406.9	0.0348512	Intermediate
La Rippe	LM	0.194332	0.450633	46496.6	0.566479	Thinly
Saint-Cergue	MH	0.0501672	0.266284	54948	0.407108	Thinly
Signy-Avenex	LO	0.116505	0.353591	44752.7	0.0284464	Intermediate
Tannay	LO	0.0625	0.469613	44845.8	0.371073	Intermediate
Trélex	LM	0.108108	0.513458	43142.6	0.306268	Thinly
Le Vaud	LM	0.0513514	0.471655	45174.3	0.556827	Thinly
Vich	LO	0.134021	0.39527	48746.7	0.30251	Intermediate
L'Abergement	MH	0.538462	0.413043	45504.3	1	Thinly
Agiez	MH	0.536585	0.355372	48262.4	1	Thinly
Arnex-sur-Orbe	MH	0.595092	0.354167	50200.7	0.892491	Thinly
Ballaigues	MH	0.490291	0.332506	49542.1	0.373684	Thinly
Baulmes	MH	0.694323	0.355294	50494.5	0.136273	Thinly
Bavois	MH	0.372549	0.380282	50353.8	0.981672	Thinly
Bofflens	LM	0.701754	0.352113	46867.3	1	Thinly
Bretonnières	MH	0.571429	0.340659	49306.9	0.5	Thinly
Chavornay	LM	0.178827	0.419862	48567.5	0.0940344	Thinly
Les Clées	MH	0.74	0.348485	47672.9	1	Thinly
Corcelles-sur-Chavornay	HI	0.585366	0.398496	50451.8	0.11041	Thinly
Croy	MH	0.51087	0.270073	51462.5	0.335548	Thinly
Juriens	HI	0.621951	0.291339	51323.9	1	Thinly
Lignerolle	MH	0.475248	0.364865	45858.5	1	Thinly
Montcherand	MH	0.35	0.454545	46048.8	0.0281996	Thinly
Orbe	LM	0.250245	0.366134	50895.3	0.0246559	Thinly
La Praz	MH	0.608696	0.31746	46741.5	1	Thinly
Premier	MH	0.483333	0.25	50221.6	1	Thinly
Rances	HI	0.626984	0.367816	50622	0.272941	Thinly
Romainmôtier-Envy	HI	0.503268	0.318386	52120.7	0.291417	Thinly
Sergey	HI	0.575	0.461538	50066.7	1	Thinly
Valeyres-sous-Rances	LM	0.444444	0.452489	45942.5	0.459272	Thinly
Vallorbe	HI	0.462197	0.315155	52158.5	0.226156	Thinly
Vaulion	HI	0.774648	0.305	54884.4	1	Thinly
Vuiteboeuf	LM	0.44186	0.451456	46945	0.823091	Thinly
Carrouge (VD)	MH	0.30038	0.433735	45814.9	0.326624	Thinly
Corcelles-le-Jorat	HI	0.559055	0.344262	53714.5	0.984018	Thinly
[truncated: 354 more rows]

## Sheet: DataPlottedInFig4OfMainArticle
Data plotted in Figure 4 of the main article
Density Group	Total-impacts (tCO2-eq/a/cap)	Food-impacts (tCO2-eq/a/cap)	Restaurant&Hotels-impacts (tCO2-eq/a/cap)	Clothing-impacts (tCO2-eq/a/cap)	Furnishings-impacts (tCO2-eq/a/cap)	Health-impacts (tCO2-eq/a/cap)	Communication-impacts (tCO2-eq/a/cap)	Recreation-impacts (tCO2-eq/a/cap)	Education-impacts (tCO2-eq/a/cap)	Others-impacts (tCO2-eq/a/cap)	Transport-impacts (tCO2-eq/a/cap)	Housing-impacts (tCO2-eq/a/cap)
LOD	12.1555	1.56737	0.572286	0.357147	0.753889	0.367229	0.153863	0.949058	0.027025	0.561879	2.87306	3.97271
ILD	9.87512	1.32055	0.4644	0.29914	0.617752	0.291732	0.125488	0.788984	0.0233902	0.459421	2.59116	2.89311
IHD	9.85028	1.36487	0.48401	0.310059	0.640971	0.303594	0.131786	0.81545	0.0237577	0.477759	2.45362	2.8444
HID	8.92139	1.38211	0.511734	0.323696	0.656551	0.308249	0.143598	0.840912	0.0241563	0.498352	2.03416	2.19787
Density Group	Persons per ha	Total-impacts (tCO2-eq/a/cap)
HID	980	7.61952
HID	736	7.00762
HID	645	7.13324
HID	625	7.04361
HID	612	6.45376
HID	610	7.45894
HID	609	6.21853
HID	601	7.2064
HID	585	7.13598
HID	582	7.32192
HID	578	5.2003
HID	577	6.92985
HID	576	8.0605
HID	574	6.26956
HID	563	7.55784
HID	549	7.03387
HID	546	5.78604
HID	542	7.40364
HID	539	7.34029
HID	528	7.60744
HID	527	7.19604
HID	523	7.6438
HID	522	7.56105
HID	521	8.36968
HID	517	7.93864
HID	513	7.06287
HID	513	8.0385
HID	512	7.33918
HID	512	6.36195
HID	511	6.89462
HID	510	7.85881
HID	505	7.2885
HID	505	6.67846
HID	502	8.92462
HID	500	6.57006
HID	499	6.81472
HID	499	6.98298
HID	495	8.36703
HID	494	6.87602
HID	492	5.27972
HID	488	6.77047
HID	487	7.04558
HID	486	8.06891
HID	483	7.34559
HID	483	7.24546
HID	481	6.35235
HID	478	6.68939
HID	476	7.01299
HID	475	7.40036
HID	472	7.45877
HID	470	7.27667
HID	469	7.17651
HID	467	5.16513
HID	466	8.23261
HID	465	8.01407
HID	465	7.38023
HID	464	8.07604
HID	462	6.18693
HID	462	7.77487
HID	460	8.03542
HID	460	7.97493
HID	460	7.09603
HID	459	6.32432
HID	458	7.51577
HID	457	7.55971
HID	455	7.86527
HID	454	7.6433
HID	453	6.17085
HID	452	7.59767
HID	452	6.33896
HID	452	7.09023
HID	451	6.92039
HID	451	7.02237
HID	450	7.88599
HID	449	7.43098
HID	448	6.7963
HID	445	7.15039
HID	445	7.69562
HID	443	6.57395
HID	443	7.51268
HID	441	6.25652
HID	439	6.45037
HID	437	6.03835
HID	437	5.8527
HID	436	8.00552
HID	436	6.99785
HID	435	6.82149
HID	434	7.4244
HID	433	6.07685
HID	433	8.094
HID	433	7.58015
HID	432	7.37386
HID	431	5.38
HID	431	5.49651
HID	430	7.50129
HID	429	7.76606
HID	429	5.5851
HID	428	6.82201
HID	428	11.3301
HID	428	6.87574
HID	427	8.11632
HID	426	7.9828
HID	424	6.73926
HID	423	6.63395
HID	423	6.15514
HID	423	5.64068
HID	421	7.09847
HID	421	7.16103
HID	419	9.53444
HID	417	7.36719
HID	417	6.75873
HID	417	6.76567
HID	417	8.11672
HID	416	7.21782
HID	416	8.01262
HID	415	6.81269
HID	415	7.50052
HID	414	7.28735
HID	414	7.3848
HID	413	6.71842
HID	413	7.59801
HID	410	6.55889
HID	410	8.53443
HID	406	8.60594
HID	405	7.75154
HID	405	8.0092
HID	402	7.84109
HID	402	7.68148
HID	401	6.73848
HID	401	6.50619
HID	400	7.99236
HID	400	7.58511
HID	400	7.86149
HID	398	7.49237
HID	397	8.3095
HID	396	6.36117
HID	395	6.97964
HID	395	7.18752
HID	395	6.65081
HID	394	8.08078
HID	393	8.91575
HID	393	7.27938
HID	392	8.09934
HID	392	7.23998
HID	391	7.92911
HID	391	8.04683
HID	391	5.8312
HID	391	5.2496
HID	390	7.16778
HID	390	7.10502
HID	390	6.88148
HID	389	7.49278
HID	389	7.41309
HID	389	6.39164
HID	389	7.13386
HID	388	8.12959
HID	388	5.55054
HID	388	7.24218
HID	387	7.08715
HID	386	8.60237
HID	386	7.47015
HID	386	6.86461
HID	386	6.19131
HID	385	7.49417
HID	385	8.68591
HID	385	6.81036
HID	384	11.3579
HID	384	7.33765
HID	384	6.41052
HID	383	6.62114
HID	383	5.31239
HID	382	7.45092
HID	381	6.51755
HID	381	8.60692
HID	380	5.88078
HID	380	6.85383
HID	379	6.93545
HID	379	6.64565
HID	379	7.73877
HID	378	8.91459
HID	378	6.98893
HID	378	7.04804
HID	378	6.40323
HID	378	7.91606
HID	377	7.17099
HID	377	8.29636
HID	377	9.52324
HID	377	8.08659
HID	376	9.54474
HID	375	5.78308
HID	375	7.66515
HID	375	7.12468
HID	375	7.29161
HID	374	7.51253
HID	374	6.53478
HID	374	6.99461
HID	373	8.57678
HID	373	7.53735
HID	372	7.28472
HID	372	8.11704
HID	371	7.06168
HID	370	7.18224
HID	370	6.98258
HID	370	6.2637
HID	369	8.69029
HID	369	8.66568
HID	369	8.4055
HID	369	8.18457
HID	368	5.52076
HID	368	7.12085
HID	367	6.57839
HID	366	7.18052
HID	366	6.3767
HID	365	7.55424
HID	365	8.65875
HID	365	7.64299
HID	364	6.80402
HID	364	5.6164
HID	364	8.56002
HID	363	10.0738
HID	363	6.67462
HID	362	7.52799
HID	362	7.7582
HID	362	8.01718
HID	361	7.86101
HID	361	7.03304
HID	360	7.13392
HID	360	7.26592
HID	359	6.02419
HID	359	7.55078
HID	359	7.7909
HID	357	7.20657
HID	357	6.95071
HID	357	6.77704
HID	356	6.81375
HID	356	9.23193
HID	355	7.3444
HID	355	9.42323
HID	355	6.11908
HID	355	7.1069
HID	355	7.83339
HID	354	6.99633
HID	354	9.13053
HID	354	5.55446
HID	354	6.91276
HID	353	7.64103
HID	353	8.05669
HID	353	7.49519
HID	353	7.63608
HID	352	7.44935
HID	352	6.24466
HID	352	7.2544
HID	352	7.7454
HID	351	8.16537
HID	350	7.75743
HID	350	5.73888
HID	350	7.57478
HID	350	10.4063
HID	350	8.621
HID	350	8.6132
HID	349	8.33229
HID	349	6.27606
HID	348	5.61347
HID	348	6.82323
HID	348	6.29492
HID	348	8.83115
HID	348	7.39111
HID	347	7.09329
HID	347	7.51326
HID	346	4.90905
HID	346	8.49075
HID	346	9.82556
HID	345	7.50132
HID	345	8.55633
HID	345	6.86479
HID	345	7.96685
HID	345	7.63768
HID	345	7.18862
HID	345	9.63337
HID	345	7.70969
HID	344	7.05185
HID	344	8.54587
HID	344	6.06238
HID	343	6.93362
HID	342	6.50416
HID	342	7.5592
HID	342	6.29327
HID	342	6.62045
HID	342	6.17808
HID	342	5.58379
HID	341	9.21717
HID	341	8.99627
HID	341	9.26451
HID	341	6.99713
HID	341	6.63803
HID	340	6.76696
HID	340	9.36697
HID	340	9.20176
HID	340	7.33562
HID	339	7.86365
HID	339	5.64368
HID	339	6.67891
HID	339	8.33753
HID	339	6.7797
HID	338	6.98093
HID	338	7.94001
HID	338	9.59465
HID	337	6.53123
HID	337	8.98139
HID	337	8.76634
HID	337	8.28522
HID	336	6.17474
HID	336	7.78158
HID	336	8.40265
HID	336	10.0775
HID	335	8.92468
HID	335	6.16755
HID	335	7.08452
HID	335	9.26045
HID	335	6.81952
HID	334	8.42757
HID	334	8.13052
HID	334	6.9594
HID	334	6.27693
HID	334	7.53047
HID	334	9.24938
HID	333	9.3192
HID	333	7.31783
HID	333	7.8885
HID	333	9.87997
HID	333	8.56879
HID	333	8.49023
HID	333	6.52649
HID	332	7.38607
HID	332	5.50084
HID	332	6.94966
HID	332	6.88234
HID	331	7.9162
HID	331	7.33044
HID	331	8.05893
HID	331	10.3192
HID	331	5.52531
HID	331	6.35304
HID	330	8.31683
HID	330	6.66527
HID	330	10.0789
HID	330	6.93925
HID	330	7.37089
HID	329	7.5168
HID	328	7.93997
HID	328	7.96323
HID	327	7.004
HID	327	6.22459
HID	327	6.7053
HID	326	6.9025
HID	326	9.35161
HID	326	7.27742
HID	326	7.42772
HID	325	9.65591
HID	325	7.8835
HID	325	8.79338
HID	325	7.03428
HID	325	8.82989
HID	324	7.47388
HID	324	7.39233
HID	324	9.37934
HID	324	7.57594
HID	324	10.5511
HID	324	8.84266
HID	324	6.41352
HID	323	8.4193
HID	323	8.95366
HID	323	7.55573
HID	322	8.98197
HID	322	5.10334
HID	322	9.08504
HID	322	7.0474
HID	322	7.09387
HID	321	6.38923
HID	321	6.3967
HID	321	6.77019
HID	320	6.60409
HID	320	9.48056
HID	319	5.84857
HID	319	7.40861
HID	319	8.70196
HID	319	5.45571
HID	319	7.21735
HID	319	10.1824
HID	319	7.08928
HID	319	8.39523
HID	318	8.14048
HID	318	6.65348
HID	318	8.79302
HID	318	8.66651
HID	318	6.08207
HID	318	7.21391
HID	317	7.3286
HID	317	7.84207
HID	317	7.80727
HID	317	5.65848
HID	317	6.38273
HID	317	6.62489
HID	317	7.33522
HID	317	6.06814
HID	316	7.6289
HID	316	8.85829
HID	316	7.08272
HID	316	7.52197
HID	315	7.98247
HID	315	8.70434
HID	315	6.47922
HID	315	8.30513
HID	315	8.90105
HID	315	7.80297
HID	314	8.69739
HID	314	7.36691
HID	314	7.57277
HID	314	8.38273
HID	314	8.48265
HID	314	5.84107
HID	314	6.69474
HID	314	5.91308
HID	313	8.47988
HID	313	8.8679
HID	313	8.57132
HID	313	6.03994
HID	313	8.40466
HID	313	7.59382
HID	313	8.55458
HID	313	7.76643
HID	313	6.99569
HID	313	5.52135
HID	312	7.35772
HID	312	7.97598
HID	312	7.6582
HID	312	7.4043
HID	312	8.48467
HID	312	8.9576
HID	312	7.93237
HID	311	8.07919
HID	311	6.44477
HID	311	4.92085
HID	311	5.85228
HID	311	8.09703
HID	311	7.34818
HID	311	7.85977
HID	311	7.5957
HID	311	8.74246
HID	310	8.3918
HID	310	5.56759
HID	310	7.26097
HID	310	6.39892
HID	310	7.02748
HID	310	8.28761
HID	310	10.0908
HID	310	7.55806
HID	309	7.36752
HID	309	6.71436
HID	309	8.35116
HID	309	8.85142
HID	309	7.36936
HID	308	7.14733
HID	308	5.05832
HID	308	7.85726
HID	308	8.2123
HID	307	7.3278
HID	307	8.85608
HID	307	8.11586
HID	307	7.54279
HID	307	7.69525
HID	307	7.64932
HID	307	7.18103
HID	307	6.21717
HID	307	5.44361
HID	307	7.1174
HID	307	8.64453
HID	306	5.70588
HID	306	6.95571
HID	306	7.97441
HID	306	5.18917
HID	306	8.51057
HID	306	7.94404
HID	306	6.925
HID	306	7.81519
HID	306	5.53212
HID	306	9.40934
HID	306	9.28741
HID	306	7.62415
HID	306	5.3209
HID	305	7.58097
HID	305	7.90701
HID	305	9.33161
HID	305	7.70524
HID	305	6.95464
HID	305	6.10664
HID	305	8.79504
HID	305	8.83685
HID	305	9.45042
HID	304	8.56181
HID	304	7.8149
HID	304	8.15715
HID	304	9.65433
HID	304	7.2629
HID	303	7.70504
HID	303	8.07557
HID	303	8.29573
HID	303	6.97716
HID	303	6.47821
HID	303	7.5011
HID	303	5.35723
HID	303	5.71667
HID	303	7.40444
HID	303	7.36536
HID	303	9.37206
HID	302	8.27173
HID	302	7.48165
HID	302	8.22486
HID	302	4.33424
HID	302	7.11092
HID	302	7.5591
HID	301	7.42954
HID	301	6.57726
HID	301	7.21262
HID	301	8.62309
HID	301	7.98656
HID	301	7.69858
HID	301	8.12059
HID	300	7.99125
HID	300	7.64831
HID	300	6.743
HID	300	8.08515
HID	300	5.5756
HID	300	8.39963
HID	300	7.69072
HID	300	6.63921
HID	299	5.65524
HID	299	8.23113
HID	299	8.96024
HID	299	9.71208
HID	299	8.76665
HID	299	6.01373
HID	299	9.29599
HID	298	7.05943
HID	298	7.97736
HID	298	7.88975
HID	298	6.5832
HID	298	8.49719
HID	298	7.61014
HID	298	6.18071
HID	298	7.98522
HID	298	7.59636
HID	298	6.99373
HID	297	9.09298
HID	297	8.94077
HID	297	8.00281
HID	297	9.67454
HID	297	6.59098
HID	297	8.21348
HID	297	6.01032
HID	296	5.42696
HID	296	8.11266
HID	296	9.06748
HID	296	8.52645
HID	296	7.48566
HID	296	8.11061
HID	296	7.45559
HID	296	6.12861
HID	295	6.28382
HID	295	7.31421
HID	295	9.57321
HID	295	9.15493
HID	295	8.31257
HID	295	7.86672
HID	295	8.26367
HID	295	9.21754
HID	294	7.11529
HID	294	5.30095
HID	294	9.65087
HID	294	7.60276
HID	294	7.88559
HID	294	9.57789
HID	294	7.02148
HID	294	6.87311
HID	294	7.1046
HID	293	10.5334
HID	293	7.70138
HID	293	6.40476
HID	293	7.93741
HID	293	5.84761
HID	293	6.79548
HID	293	8.94775
HID	293	5.93099
HID	292	6.88424
HID	292	8.64036
HID	292	8.65979
HID	292	8.98463
HID	292	8.03661
HID	292	6.6936
HID	292	9.23086
HID	292	6.87818
HID	291	6.73293
HID	291	9.00984
HID	291	6.99534
HID	291	7.06245
HID	291	5.02776
HID	291	10.8154
HID	291	9.29977
HID	291	10.0338
HID	291	9.62325
HID	291	7.61892
HID	291	6.59355
HID	290	7.13919
HID	290	6.79627
HID	290	9.87056
HID	290	8.81935
HID	290	8.84597
HID	290	7.72534
HID	290	8.85735
HID	290	7.31442
HID	290	6.30288
HID	290	7.05125
HID	290	8.26954
HID	289	7.23138
HID	289	6.39597
HID	289	6.41215
HID	289	8.95647
HID	289	6.87764
HID	289	8.22194
HID	288	6.61737
HID	288	7.24415
HID	288	6.66876
HID	288	8.43307
HID	288	9.85776
HID	288	9.73561
HID	287	8.76967
HID	287	6.23456
HID	287	5.85343
HID	287	6.42075
HID	287	7.19319
HID	287	7.21035
HID	287	8.83598
HID	287	9.75269
HID	287	6.99486
HID	286	9.14135
HID	286	9.3038
HID	286	8.08269
HID	286	7.74801
HID	286	7.23421
HID	286	8.90658
HID	286	7.66674
HID	286	8.70559
HID	286	7.06429
HID	286	8.55877
HID	285	7.23403
HID	285	5.41621
HID	285	7.61807
HID	285	7.28841
HID	285	8.11787
HID	285	9.01309
HID	285	5.65189
HID	285	7.92646
HID	285	5.93396
HID	285	8.46814
HID	285	7.56599
HID	285	7.29761
HID	284	6.26414
HID	284	8.82219
HID	284	7.98347
HID	284	10.0862
HID	284	6.58576
HID	284	6.41759
HID	284	7.31281
HID	283	10.0224
HID	283	8.94157
HID	283	8.5651
HID	283	7.73495
HID	283	9.17682
HID	283	7.68205
HID	283	8.89739
HID	283	6.97857
HID	282	6.93819
HID	282	7.20724
HID	282	8.93272
HID	282	9.00201
HID	282	10.5503
HID	282	8.54125
HID	282	8.75262
HID	282	7.63888
HID	282	9.37667
HID	282	8.26259
HID	281	8.83868
HID	281	9.14675
HID	281	8.90501
HID	281	7.2998
HID	281	8.29346
HID	281	6.6881
HID	280	8.43451
HID	280	7.05851
HID	280	7.02698
HID	280	8.6379
HID	280	8.54299
HID	280	8.81683
HID	280	8.42147
HID	280	6.72146
HID	280	5.96382
HID	280	6.15253
HID	280	7.662
HID	280	6.00412
HID	279	8.51455
HID	279	8.82947
HID	279	8.85479
HID	279	11.0978
HID	279	10.4657
HID	279	7.20621
HID	279	6.17399
HID	279	4.25885
HID	279	8.45144
HID	279	9.53472
HID	278	9.47624
HID	278	6.71618
HID	278	7.71601
HID	278	6.63088
HID	278	10.8196
HID	278	10.2704
HID	278	9.04819
HID	278	8.04034
HID	278	8.38789
HID	278	6.97517
HID	278	6.39408
HID	277	7.57483
HID	277	9.99909
HID	277	6.49275
HID	277	7.98555
HID	277	7.78231
HID	277	8.79839
HID	277	6.97971
HID	277	8.02147
HID	277	5.78688
HID	277	9.11558
HID	277	9.37157
HID	276	9.88424
HID	276	6.57263
HID	276	9.11934
HID	276	8.95803
HID	275	10.2167
HID	275	5.75497
HID	275	8.56252
HID	275	7.42
HID	275	5.49594
HID	275	6.19561
HID	275	8.7943
HID	275	8.38655
HID	275	6.35186
HID	275	7.87621
HID	275	7.10405
HID	275	7.33774
HID	275	6.26599
HID	275	7.12808
HID	274	10.3988
HID	274	10.0423
HID	274	5.41085
HID	274	7.09485
HID	274	8.48454
HID	274	7.33756
HID	274	7.96872
HID	274	7.82525
HID	274	7.13937
HID	273	6.73673
HID	273	7.05005
HID	273	9.35835
HID	273	8.21714
HID	273	6.61372
HID	273	7.62437
HID	273	5.24258
HID	273	9.72727
HID	273	7.98007
HID	273	7.09567
HID	272	8.87177
HID	272	8.28424
HID	272	6.27396
HID	272	7.31501
HID	272	6.98891
HID	272	9.05966
HID	272	8.19183
HID	272	11.3867
HID	272	11.0067
HID	272	8.96984
HID	271	6.6674
HID	271	7.4006
HID	271	8.62082
HID	271	8.99192
HID	271	7.57824
HID	270	5.88831
HID	270	10.5402
HID	270	8.85966
HID	270	8.44281
HID	270	7.27814
HID	270	5.8095
HID	270	7.46403
HID	270	9.16593
HID	270	8.43214
HID	269	7.93007
HID	269	6.93835
HID	269	8.07678
HID	269	7.73622
HID	269	8.26102
HID	268	8.11405
HID	268	9.87777
HID	268	8.45349
HID	268	8.94154
HID	268	5.22475
HID	268	9.77502
HID	268	5.76259
HID	268	8.58323
HID	268	7.53167
HID	268	8.78886
HID	268	8.88037
HID	268	7.80122
HID	268	8.71778
HID	268	9.46633
HID	267	8.17808
HID	267	8.90001
HID	267	7.45334
HID	267	11.2606
HID	267	6.7593
HID	267	7.96501
HID	267	8.24739
HID	267	6.47814
HID	267	6.93664
HID	267	6.30608
HID	267	8.2033
HID	267	8.65813
HID	267	8.96662
HID	267	8.07435
HID	267	9.09586
HID	267	5.89043
HID	267	8.38948
HID	266	7.85595
HID	266	7.56208
HID	266	7.49616
HID	266	8.4863
HID	266	6.20421
HID	266	7.6673
HID	266	7.21596
HID	266	7.10503
HID	266	10.7303
HID	265	8.57022
HID	265	7.88939
HID	265	8.52472
HID	265	6.26914
HID	265	8.74802
HID	265	9.99266
HID	265	7.90314
HID	265	7.20892
HID	265	10.7447
HID	265	6.30668
HID	265	7.94613
HID	265	10.3945
HID	265	8.24675
HID	264	8.64751
HID	264	9.39822
HID	264	7.52244
HID	264	9.01059
HID	264	7.99448
HID	264	5.42498
HID	264	8.85394
HID	264	7.42612
HID	264	8.37733
HID	263	5.76238
HID	263	5.83062
HID	263	8.79627
HID	263	6.67196
HID	263	7.45395
HID	263	8.65879
HID	263	7.36324
HID	263	10.3385
HID	263	8.65898
HID	263	7.33632
HID	263	5.92174
HID	263	9.60487
HID	262	9.93046
HID	262	7.51959
HID	262	8.81192
HID	262	7.9428
HID	262	7.02912
HID	261	8.43869
HID	261	7.14448
HID	261	9.17755
HID	261	7.62618
HID	261	7.92914
HID	261	6.73308
HID	261	5.51699
HID	261	5.96533
HID	261	6.58067
HID	261	7.83733
HID	261	9.49491
HID	261	9.13043
HID	261	7.14502
HID	260	6.81723
HID	260	8.62403
HID	260	7.39882
HID	260	5.88238
HID	260	6.57496
HID	260	8.29995
HID	260	11.6265
HID	260	9.78885
HID	260	10.3457
HID	260	8.9149
HID	259	6.80511
HID	259	6.50128
HID	259	9.36381
HID	259	6.13195
HID	259	7.49843
HID	259	7.42321
HID	259	8.80092
HID	259	5.87434
HID	259	8.17461
HID	259	7.50625
HID	258	7.11863
HID	258	8.79337
HID	258	8.56503
HID	258	6.66675
HID	258	8.06327
HID	258	8.32751
HID	258	7.7595
HID	258	8.14294
HID	258	9.95263
HID	258	7.94812
HID	258	8.51905
HID	258	8.72855
HID	258	9.59647
HID	258	8.15319
HID	258	10.1051
HID	258	9.34028
HID	258	6.5983
HID	258	6.58011
HID	258	8.76193
HID	257	7.93616
HID	257	6.61618
HID	257	8.81012
HID	257	5.31974
HID	257	7.70348
HID	257	7.24172
HID	257	8.82571
HID	257	6.48107
HID	257	7.97407
HID	257	9.33452
HID	257	12.2554
HID	257	6.74096
HID	257	9.38326
HID	257	8.05936
HID	257	5.81616
HID	256	10.5329
HID	256	8.06182
HID	256	8.09583
HID	256	5.25898
HID	256	7.57644
HID	256	10.2499
HID	256	8.38674
HID	256	6.97796
HID	256	8.83778
HID	256	7.79533
HID	256	8.31122
HID	256	7.80151
HID	255	8.46435
HID	255	7.41205
HID	255	5.76457
HID	255	7.54388
HID	255	9.70567
HID	255	8.14695
HID	255	8.15828
HID	255	7.8093
HID	255	10.8895
HID	255	7.31443
HID	255	8.54307
HID	255	8.50267
HID	255	7.40792
HID	255	7.261
HID	255	10.1711
HID	254	8.45721
HID	254	5.80394
HID	254	6.93686
HID	254	10.3756
HID	254	8.67447
HID	254	6.43247
HID	254	9.6631
HID	254	5.51717
HID	254	10.7523
HID	253	7.37144
HID	253	7.19036
HID	253	9.0366
HID	253	8.44148
HID	253	8.60497
HID	253	6.24041
HID	253	9.05597
HID	253	6.27084
HID	253	5.4881
HID	253	10.2069
HID	253	9.11972
HID	253	8.0219
HID	253	7.61056
HID	252	6.66033
HID	252	7.71331
HID	252	7.76439
HID	252	7.82017
HID	252	8.02631
HID	252	8.26037
HID	252	10.0387
HID	252	9.70858
HID	252	7.30051
HID	252	5.43088
HID	251	5.17947
HID	251	5.99026
HID	251	5.64708
HID	251	8.44506
HID	251	6.81863
HID	251	6.2617
HID	251	9.49604
HID	251	7.96846
HID	251	9.35328
HID	251	9.15016
HID	251	9.4544
HID	250	6.42564
HID	250	6.28707
HID	250	8.1631
HID	250	8.0455
HID	250	8.38002
HID	250	8.28734
HID	250	9.9271
HID	250	6.68452
HID	250	8.21569
HID	250	8.34256
HID	249	9.03641
HID	249	8.12221
HID	249	6.90486
HID	249	10.8754
HID	249	8.9727
HID	249	8.60394
HID	249	8.21521
HID	249	7.71679
HID	249	8.00071
HID	249	6.60736
HID	249	8.1139
HID	249	7.95618
HID	249	5.92329
HID	249	7.28498
HID	249	9.23307
HID	249	6.74601
HID	249	8.31249
HID	249	5.75821
HID	249	10.172
HID	249	8.52132
HID	248	9.19334
HID	248	5.71316
HID	248	8.66102
HID	248	5.69501
HID	248	8.52888
HID	248	8.66385
HID	248	8.30018
HID	248	5.87474
HID	248	6.92198
HID	248	8.15481
HID	248	7.4869
HID	248	10.6154
HID	248	5.70294
HID	248	6.64771
HID	248	7.50093
HID	248	7.27465
HID	248	6.57662
HID	247	8.1995
HID	247	7.73996
HID	247	10.3323
HID	247	6.55805
HID	247	8.62908
HID	247	9.28401
HID	247	6.64533
HID	247	7.53876
HID	247	4.74304
HID	247	7.5292
HID	247	7.92116
HID	247	8.355
HID	247	7.84355
HID	247	7.022
HID	246	6.08718
HID	246	10.1869
HID	246	9.02556
HID	246	8.37552
HID	246	7.10776
HID	246	8.99447
HID	246	9.63783
HID	246	8.63267
HID	246	7.96186
HID	246	6.7976
HID	245	11.0642
HID	245	10.8201
HID	245	7.87311
HID	245	9.06245
HID	245	8.19881
HID	245	6.27632
HID	245	7.89237
HID	245	8.74634
HID	245	7.65227
HID	245	7.19114
HID	245	6.33236
HID	245	6.63948
HID	245	8.07625
HID	245	9.32573
HID	245	8.90498
HID	245	8.50801
HID	245	5.97719
HID	245	6.40428
HID	244	5.97845
HID	244	8.50155
HID	244	9.13156
HID	244	9.02064
HID	244	5.21842
HID	244	9.53345
HID	244	7.10139
HID	244	10.1245
HID	244	8.93782
HID	244	9.27377
HID	244	9.00535
HID	244	8.19189
HID	244	10.0557
HID	244	8.5699
HID	244	7.04091
HID	244	7.06235
HID	244	9.07333
HID	244	6.73036
HID	243	8.56662
HID	243	5.94637
HID	243	6.61145
HID	243	9.50594
HID	243	8.05385
HID	243	8.60337
HID	243	7.57057
HID	243	5.06238
HID	243	7.84271
HID	243	9.00261
HID	243	5.818
HID	243	8.97591
HID	243	7.29286
HID	243	6.87438
HID	243	7.71327
HID	242	6.37705
HID	242	10.54
HID	242	8.05551
HID	242	8.79647
HID	242	8.57249
HID	242	7.66756
HID	242	9.35554
HID	242	7.06357
HID	242	6.60992
HID	242	8.56378
HID	242	9.56957
HID	242	7.00889
HID	242	6.42935
HID	241	6.93754
HID	241	8.60864
HID	241	8.78031
HID	241	5.67959
HID	241	8.10084
HID	241	8.39474
HID	241	8.34765
HID	241	7.70533
HID	241	8.03187
HID	241	8.88717
HID	241	8.48528
HID	241	7.96828
HID	241	8.35498
HID	241	8.1218
HID	241	7.9305
HID	241	9.80268
HID	241	7.20672
HID	241	6.01101
HID	241	9.14546
HID	241	9.31846
HID	241	6.86386
HID	241	6.11987
HID	241	6.05793
HID	241	7.52607
HID	241	7.88121
HID	241	9.28066
HID	241	8.38084
HID	241	9.54335
HID	241	8.82118
HID	240	8.72596
HID	240	7.7655
HID	240	7.98389
HID	240	7.23083
HID	240	8.71844
HID	240	8.08836
HID	240	10.2038
HID	240	6.5865
HID	240	7.02079
HID	240	9.96164
HID	240	5.88844
HID	240	8.26016
HID	240	5.58648
HID	240	6.89899
HID	240	7.95901
HID	240	7.76354
HID	240	5.36604
HID	240	7.62446
HID	240	8.08005
HID	239	6.90171
HID	239	7.54523
HID	239	7.95099
HID	239	7.84223
HID	239	5.24546
HID	239	8.05919
HID	239	7.10413
HID	239	9.46328
HID	239	8.94658
HID	239	7.76301
HID	239	4.90123
HID	239	8.23347
HID	238	8.54093
HID	238	8.03925
HID	238	8.42958
HID	238	9.57506
HID	238	9.60805
HID	238	10.4245
HID	238	8.03743
HID	238	8.40544
HID	238	6.03546
HID	238	9.88342
HID	238	6.58968
HID	238	7.29324
HID	238	7.7919
HID	238	7.37756
HID	238	6.77013
HID	238	7.64698
HID	238	8.07416
HID	238	8.53024
HID	238	7.70605
HID	238	9.00713
HID	238	9.42389
HID	238	7.09248
HID	237	8.28882
HID	237	8.90756
HID	237	8.25368
HID	237	7.61065
HID	237	11.371
HID	237	10.0664
HID	237	6.37673
HID	237	8.9692
HID	237	8.00326
HID	237	6.00798
HID	237	5.61738
HID	237	8.00892
HID	237	9.76424
HID	237	9.01249
HID	237	8.97507
HID	237	6.89952
HID	237	7.25931
HID	237	7.70941
HID	237	8.42814
HID	237	8.202
HID	237	8.02118
HID	237	8.8921
HID	237	10.1548
HID	237	9.39757
HID	236	8.8198
HID	236	7.94135
HID	236	8.93641
HID	236	7.78812
HID	236	6.88986
HID	236	7.49809
HID	236	8.38008
HID	236	8.7163
HID	236	7.70269
HID	236	9.89447
HID	236	7.63685
HID	236	8.02831
HID	236	8.87716
HID	235	8.65158
HID	235	7.0257
HID	235	7.61284
HID	235	8.54549
HID	235	6.49207
HID	235	9.84859
HID	235	6.51004
HID	235	8.46621
HID	235	9.51435
HID	235	6.93613
HID	235	8.2166
HID	235	10.192
HID	235	6.66753
HID	235	6.84158
HID	235	9.1584
HID	234	5.26446
HID	234	8.14138
HID	234	7.04645
HID	234	8.86334
HID	234	6.61248
HID	234	7.49369
HID	234	10.0789
HID	234	8.23378
HID	234	8.85946
HID	234	8.76426
HID	234	9.55733
HID	234	9.41362
HID	234	9.01063
HID	234	7.36497
HID	234	7.79404
HID	234	7.63558
HID	233	10.4937
HID	233	9.91578
HID	233	6.08711
HID	233	9.32956
HID	233	7.29482
HID	233	6.53039
HID	233	7.71346
HID	233	9.91287
HID	233	7.91201
HID	233	7.92026
HID	233	7.6711
HID	233	8.82646
HID	233	7.53499
HID	233	8.91686
HID	233	8.0639
HID	232	7.8624
HID	232	7.54094
HID	232	8.88433
HID	232	6.97712
HID	232	8.45189
HID	232	4.72542
HID	232	8.20868
HID	232	7.88776
HID	232	6.84451
HID	232	10.3277
HID	232	7.38191
HID	232	7.20796
HID	232	9.52069
HID	232	9.71734
HID	232	8.14689
HID	232	7.05587
HID	232	7.78526
HID	232	6.02918
HID	232	9.43786
HID	232	9.43385
HID	231	8.31531
HID	231	7.06158
HID	231	6.66
HID	231	9.52093
HID	231	5.40388
HID	231	6.62482
HID	231	8.48934
HID	231	6.26065
HID	231	7.70843
HID	231	7.1195
HID	231	8.40233
HID	231	7.80094
HID	231	9.25736
HID	231	6.21947
HID	231	8.07634
HID	231	8.97123
HID	231	9.14655
HID	231	6.79874
HID	231	8.52245
HID	231	7.15853
HID	230	8.39787
HID	230	7.91437
HID	230	7.90008
HID	230	5.92303
HID	230	10.5898
HID	230	6.77099
HID	230	8.16947
HID	230	6.3321
HID	230	9.85313
HID	230	5.209
HID	230	7.38438
HID	230	6.68878
HID	230	8.75065
HID	230	8.28455
HID	230	8.63245
HID	230	8.29013
HID	230	9.16288
HID	230	9.185
HID	230	7.37499
HID	230	5.72479
HID	229	6.61915
HID	229	7.50536
HID	229	6.86206
HID	229	8.28739
HID	229	7.20613
HID	229	6.17932
HID	229	6.49774
HID	229	6.46053
HID	229	8.60183
HID	229	4.94398
HID	229	9.07985
HID	229	6.01037
HID	229	9.18773
HID	229	5.72052
HID	229	8.90088
HID	228	6.9497
HID	228	7.07591
HID	228	8.19398
HID	228	8.52807
HID	228	9.34395
HID	228	7.89358
HID	228	9.04339
HID	228	7.70183
HID	228	8.57512
HID	228	8.30155
HID	228	7.44741
HID	228	4.32955
HID	228	5.53519
HID	228	8.26804
HID	228	6.74524
HID	228	7.9975
HID	228	9.13284
HID	228	7.6497
HID	228	7.94084
HID	228	7.59076
HID	227	9.68746
HID	227	9.18354
HID	227	8.06295
HID	227	10.0152
HID	227	8.54295
HID	227	8.41462
HID	227	9.95167
HID	227	8.53269
HID	227	5.91673
HID	227	8.07223
HID	227	10.4413
HID	227	5.98584
HID	227	7.64034
HID	227	8.14142
HID	227	7.96576
HID	227	7.51318
HID	227	9.555
HID	227	8.08204
HID	226	7.87316
HID	226	7.97969
HID	226	7.37333
HID	226	5.9186
HID	226	10.9205
HID	226	5.52913
HID	226	11.7379
HID	226	7.25518
HID	226	4.79912
HID	226	9.63856
HID	226	7.76058
HID	226	11.4979
HID	226	8.8789
HID	226	9.95674
HID	226	9.09094
HID	226	8.92021
HID	226	7.72058
HID	226	5.59046
HID	226	9.0731
HID	225	9.76722
HID	225	8.98819
HID	225	9.10615
HID	225	7.02679
HID	225	6.19255
HID	225	8.13306
HID	225	8.17676
HID	225	7.93238
HID	225	6.23748
HID	225	8.06602
HID	225	7.7906
HID	225	8.1462
HID	225	7.8372
HID	225	9.23348
HID	224	8.05612
HID	224	7.63545
HID	224	7.49212
HID	224	9.49831
HID	224	9.45289
HID	224	8.10872
HID	224	8.03765
HID	224	7.56816
HID	224	7.15287
HID	224	9.42931
HID	224	7.59711
HID	224	9.71636
HID	224	7.48825
HID	224	5.98455
HID	224	8.413
HID	224	8.91253
HID	224	7.2345
HID	224	6.63561
HID	224	7.72808
HID	224	7.88221
HID	224	9.48479
HID	224	4.9242
HID	224	8.07852
HID	224	6.75977
HID	224	8.85318
HID	224	8.22572
HID	224	8.15869
HID	224	7.34233
HID	224	7.82092
HID	224	7.56975
HID	223	6.83385
HID	223	8.88442
HID	223	7.79026
HID	223	8.24436
HID	223	5.89417
HID	223	8.02704
HID	223	10.0305
HID	223	5.52505
HID	223	10.593
HID	223	6.90549
HID	223	9.04265
HID	223	8.56409
HID	223	8.87273
HID	223	7.34766
HID	223	9.78818
HID	223	8.05748
HID	223	9.97781
HID	223	5.83943
HID	223	6.83603
HID	222	7.06461
HID	222	8.75975
HID	222	10.5888
HID	222	8.70077
HID	222	8.17856
HID	222	6.06088
HID	222	7.45658
HID	222	8.10566
HID	222	10.6989
HID	222	8.3655
HID	222	7.70167
HID	222	8.98613
HID	222	10.5626
HID	222	9.16351
HID	222	6.30227
HID	222	7.86077
HID	222	10.2707
HID	222	9.25048
HID	222	8.17623
HID	222	12.3875
HID	222	6.6289
HID	222	7.04356
HID	221	8.07267
HID	221	6.8882
HID	221	6.94151
HID	221	5.89536
HID	221	8.19863
HID	221	8.18486
HID	221	7.70714
HID	221	8.23421
HID	221	8.72936
HID	221	9.38058
HID	221	8.32763
HID	221	6.61569
HID	221	9.23644
HID	221	7.23299
HID	221	6.81712
HID	221	10.8975
HID	221	9.95758
HID	221	7.3056
HID	221	6.38878
HID	221	8.8631
HID	221	7.24464
HID	221	10.8934
HID	220	8.72453
HID	220	7.68039
HID	220	8.45313
HID	220	8.30762
HID	220	7.1351
HID	220	6.02231
HID	220	8.09619
HID	220	6.82762
HID	220	7.52172
HID	220	6.12993
HID	220	6.8803
HID	220	7.38684
HID	220	8.64579
HID	220	7.36239
HID	220	8.52398
HID	220	10.1008
HID	220	9.18791
HID	220	6.59807
HID	220	8.7463
HID	220	8.71102
HID	220	8.76681
HID	220	7.82526
HID	220	6.82601
HID	220	9.46743
HID	220	7.93958
HID	219	8.3319
HID	219	7.58337
HID	219	10.3035
HID	219	8.1795
HID	219	8.05984
HID	219	9.05424
HID	219	7.98386
HID	219	9.10538
HID	219	7.73157
HID	219	6.98509
HID	219	8.07715
HID	219	8.05599
HID	219	9.45188
HID	219	8.68079
HID	219	10.4474
HID	219	7.9559
HID	219	8.14485
HID	218	7.9536
HID	218	9.57401
HID	218	8.76
HID	218	7.92104
HID	218	8.49661
HID	218	7.9612
HID	218	8.04158
HID	218	6.26584
HID	218	7.03368
HID	218	7.20012
HID	218	9.11846
HID	218	7.95467
HID	218	9.98081
HID	218	8.28474
HID	218	6.46599
HID	218	8.56665
HID	218	8.02514
HID	218	8.77705
HID	218	7.36645
HID	218	7.67847
HID	218	6.65657
HID	218	8.31873
HID	217	7.84211
HID	217	6.43048
HID	217	8.22148
HID	217	6.48461
HID	217	8.54488
HID	217	6.72754
HID	217	8.29493
HID	217	7.89763
HID	217	8.22921
HID	217	7.97051
HID	217	6.78131
HID	217	8.43927
HID	217	8.09481
HID	217	9.50487
HID	217	7.44496
HID	217	7.00814
HID	217	7.18089
HID	217	5.485
HID	217	7.69417
HID	217	8.60847
HID	217	8.27787
HID	217	6.2126
HID	217	8.95535
HID	217	8.06075
HID	216	7.81302
HID	216	7.76545
HID	216	5.19519
HID	216	6.9296
HID	216	8.03163
HID	216	6.18868
HID	216	7.08368
HID	216	8.76548
HID	216	7.60221
HID	216	7.37635
HID	216	7.00547
HID	216	9.88097
HID	216	9.8141
HID	216	7.65182
HID	216	7.13888
HID	216	10.6578
HID	216	7.27624
HID	216	6.51099
HID	216	7.50612
HID	216	9.05178
HID	216	6.36915
HID	216	7.65362
HID	216	6.8087
HID	216	8.52052
HID	215	7.01485
HID	215	8.30296
HID	215	6.97842
HID	215	7.71616
HID	215	9.34989
HID	215	6.84824
HID	215	7.44423
HID	215	7.52918
HID	215	7.20362
HID	215	8.81136
HID	215	7.98468
HID	215	8.07186
HID	215	6.39107
HID	215	8.97791
HID	215	8.62547
HID	215	10.001
HID	215	8.37853
HID	215	7.21031
HID	215	7.18901
HID	215	9.03698
HID	215	6.83566
HID	215	8.86129
HID	215	6.30321
HID	215	10.6746
HID	214	8.82419
HID	214	7.07997
HID	214	9.47566
HID	214	5.74894
HID	214	8.11537
HID	214	8.64893
HID	214	8.34301
HID	214	7.85698
HID	214	7.13244
HID	214	6.8841
HID	214	6.97747
HID	214	8.45387
HID	214	9.77941
HID	214	7.25004
HID	214	6.40219
HID	214	9.32941
HID	214	8.47929
HID	214	9.99436
HID	214	8.58417
HID	214	9.27897
HID	214	8.6726
HID	214	8.24105
HID	214	7.37178
HID	214	9.22806
HID	213	7.67931
HID	213	11.6336
HID	213	7.72193
HID	213	9.86632
HID	213	5.82413
HID	213	7.26777
HID	213	7.12963
HID	213	8.17299
HID	213	9.10109
HID	213	6.06357
HID	213	7.10734
HID	213	7.40967
HID	213	8.61159
HID	213	6.94482
HID	213	5.37677
HID	213	6.25354
HID	213	8.40071
HID	213	6.53631
HID	213	9.16474
HID	213	9.48577
HID	212	8.11835
HID	212	7.76237
HID	212	11.2156
HID	212	6.31862
HID	212	9.23149
HID	212	7.84366
HID	212	9.28772
HID	212	9.61077
HID	212	9.42105
HID	212	8.8962
HID	212	10.8296
HID	212	7.0936
HID	212	6.90216
HID	212	8.49771
HID	212	9.14364
HID	212	8.62148
HID	212	5.64173
HID	212	7.30354
HID	212	9.02719
HID	212	6.82252
HID	212	10.2273
HID	212	6.7229
HID	212	6.77704
HID	212	7.36704
HID	212	7.14929
HID	212	8.26045
HID	212	10.3911
HID	211	8.72748
HID	211	6.65285
HID	211	7.2391
HID	211	8.28906
HID	211	9.5668
HID	211	10.0722
HID	211	7.54466
HID	211	9.44255
HID	211	6.4843
HID	211	8.76715
HID	211	8.02322
HID	211	7.23185
HID	211	9.51218
HID	211	7.54603
HID	211	7.07398
HID	211	6.30697
HID	211	10.8999
HID	211	9.85884
HID	211	8.42884
HID	211	7.39235
HID	211	9.16381
HID	211	10.7129
HID	211	8.2949
HID	211	6.62131
HID	211	8.75105
HID	211	7.79963
HID	211	9.91328
HID	211	9.3957
HID	211	5.33591
HID	210	8.90163
HID	210	8.4536
HID	210	10.7692
HID	210	6.61909
HID	210	7.73158
HID	210	8.72373
HID	210	10.8235
HID	210	9.15505
HID	210	9.07456
HID	210	8.41517
HID	210	7.42478
HID	210	8.58244
HID	210	8.36379
HID	210	8.04208
HID	210	6.99795
HID	210	7.5735
HID	210	6.25057
HID	210	7.28242
HID	210	8.31291
HID	210	7.37152
HID	210	7.41236
HID	210	8.36754
HID	210	9.85502
HID	210	7.73297
HID	210	8.23952
HID	209	8.59951
HID	209	9.30917
HID	209	5.54055
HID	209	6.60765
HID	209	6.71002
HID	209	8.54775
HID	209	7.40598
HID	209	8.21359
HID	209	9.65186
HID	209	8.10799
HID	209	9.27009
HID	209	8.20615
HID	209	11.7999
HID	209	8.93572
HID	209	8.2008
HID	209	7.41209
HID	209	7.52746
HID	209	10.6102
HID	209	9.21046
HID	209	9.031
HID	209	10.4983
HID	209	6.82615
HID	209	7.50046
HID	209	7.2789
HID	209	7.10314
HID	209	8.47259
HID	209	9.68646
HID	209	9.05639
HID	209	7.64146
HID	208	7.94208
HID	208	9.81769
HID	208	8.40371
HID	208	9.72714
HID	208	9.54885
HID	208	7.2124
HID	208	9.44782
HID	208	7.30701
HID	208	8.24168
HID	208	8.19377
HID	208	8.84181
HID	208	8.54
HID	208	8.38792
HID	208	7.61752
HID	208	8.63071
HID	208	6.56257
HID	208	7.44186
HID	208	7.97365
HID	208	6.84566
HID	208	6.60065
HID	208	8.52796
HID	208	8.54286
HID	208	11.4323
HID	208	8.56076
HID	207	7.55827
HID	207	7.65071
HID	207	7.19322
HID	207	8.78506
HID	207	9.33782
HID	207	9.8166
HID	207	8.72201
HID	207	7.21276
HID	207	6.1076
HID	207	8.06023
HID	207	8.52828
HID	207	10.3143
HID	207	6.06176
HID	207	7.67313
HID	207	7.8075
HID	207	10.6502
HID	207	7.39385
HID	207	9.01254
HID	207	7.3909
HID	207	7.86732
HID	207	8.48695
HID	207	7.03086
HID	207	6.97641
HID	207	6.36119
HID	207	7.75072
HID	206	7.44335
HID	206	7.64965
HID	206	7.59323
HID	206	8.56639
HID	206	8.9259
HID	206	7.91943
HID	206	5.71435
HID	206	7.87519
HID	206	9.07898
HID	206	8.73564
HID	206	8.4981
HID	206	8.0829
HID	206	8.25823
HID	206	5.63813
HID	206	5.15813
HID	206	9.73554
HID	206	9.56555
HID	206	5.09329
HID	206	9.01374
HID	206	6.77125
HID	206	8.90279
HID	205	10.2062
HID	205	8.19281
HID	205	9.34578
HID	205	8.63112
HID	205	9.12833
HID	205	9.33239
HID	205	9.67334
HID	205	8.43478
HID	205	7.36907
HID	205	10.7018
HID	205	8.99693
HID	205	7.41659
HID	205	8.48968
HID	205	8.80463
HID	205	9.81783
HID	205	8.43813
HID	205	7.47554
HID	205	4.98492
HID	205	7.69876
HID	205	6.51657
HID	205	7.6748
HID	205	8.35049
HID	205	9.96522
HID	205	8.33874
HID	205	8.54726
HID	205	9.39185
HID	205	8.48293
HID	205	7.82318
HID	205	8.33922
HID	205	10.3519
HID	205	8.13814
HID	205	9.50459
HID	205	10.5411
HID	205	8.67403
HID	205	7.99758
HID	205	8.77263
HID	205	7.90649
HID	205	10.4746
HID	205	10.0506
HID	205	10.2758
HID	204	8.37075
HID	204	8.61236
HID	204	7.3734
HID	204	8.12959
HID	204	6.84665
HID	204	8.2585
HID	204	7.6001
HID	204	9.39779
HID	204	9.01721
HID	204	7.16581
HID	204	9.92582
HID	204	9.49593
HID	204	8.91302
HID	204	8.95583
HID	204	9.18885
HID	204	9.09394
HID	204	6.85637
HID	204	9.672
HID	204	7.41793
HID	204	10.4036
HID	204	7.4441
HID	204	8.06469
HID	204	7.42107
HID	204	8.58457
HID	204	7.92169
HID	204	6.89852
HID	204	8.14271
HID	204	8.53143
HID	204	9.03151
HID	203	9.6256
HID	203	8.28044
[truncated: 337,104+ more rows]

## Sheet: DataOfSI-Tables_part1
Data of Table S1-5 of supporting information S1
Mean daily distance (km/pers/day)		Microcensus	Model	rel. Diff.	abs. Diff.
Total	Total	36.7	37.1	0.0108992	0.4
Spatial Structures	Agglomeration (cores and isolated cities)	32.1	30.9	-0.0373832	-1.2
	Agglomeration (other municipalities)	37	37.2	0.00540541	0.2
	Rural municipalities	41.3	43.7	0.0581114	2.4
Household Types	1-Person HH	33.2	33.9	0.0210843	0.7
	2-Persons HH	37.2	36.3	-0.0241935	-0.9
	3-Persons HH	38.7	38	-0.0180879	-0.7
	4-Persons HH	36.6	38.5	0.0519126	1.9
	5+-Persons HH	37	38.8	0.0486486	1.8
Cities	Winterthur	37.8	39.4	0.042328	1.6
	Zurich	35.6	35.2	-0.011236	-0.4
	Bern	38.9	30.2	-0.22365	-8.7
	Lucerne	37.2	33.2	-0.107527	-4
	Lausanne	32.7	34.2	0.0458716	1.5
PT-classes	PT-class A	29.3	27.6	-0.0580205	-1.7
	PT-class B	31.3	32.2	0.028754	0.9
	PT-class C	37.1	37.1	0	0
	PT-class D	39.1	41.3	0.056266	2.2
	not classified	40.5	45	0.111111	4.5
Data of Table S1-6 of supporting information S1
Modal splits (%)		Microcensus	Model	rel. Diff.	abs. Diff.
Total	Total: Car	73.9421	72.3538	-0.0214801	-1.58828
	Total: PT	26.0579	27.6462	0.060952	1.58828
Household Types	1-Person HH: Car	66.9694	63.9723	-0.0447528	-2.99707
	1-Person HH: PT	33.0306	36.0277	0.0907359	2.99707
	2-Persons HH: Car	75.1964	70.5641	-0.0616028	-4.63231
	2-Persons HH: PT	24.8036	29.4359	0.186759	4.63231
	3-Persons HH: Car	75	71.6599	-0.0445344	-3.34008
	3-Persons HH: PT	25	28.3401	0.133603	3.34008
	4-Persons HH: Car	75.8229	72.837	-0.03938	-2.98591
	4-Persons HH: PT	24.1771	27.163	0.123502	2.98591
	5+-Persons HH: Car	69.8286	72.49	0.0381132	2.66139
	5+-Persons HH: PT	30.1714	27.51	-0.0882089	-2.66139
Cities	Winterthur: Car	55.9524	67.0051	0.197538	11.0527
	Winterthur: PT	44.0476	32.9949	-0.250926	-11.0527
	Zurich: Car	65.2038	67.0455	0.0282452	1.84169
	Zurich: PT	34.7962	32.9545	-0.0529279	-1.84169
	Bern: Car	64.8571	69.8675	0.077253	5.01041
	Bern: PT	35.1429	30.1325	-0.142573	-5.01041
	Lucerne: Car	67.6737	78.3133	0.157218	10.6395
	Lucerne: PT	32.3263	21.6867	-0.32913	-10.6395
	Lausanne: Car	79.0698	74.8538	-0.0533196	-4.21597
	Lausanne: PT	20.9302	25.1462	0.201429	4.21597

## Sheet: DataOfSI-Tables_part2
Data of Table S1-7 of supporting information S1
(Swiss Francs per month)		All households
		HBS	Model	rel. Diff.	abs. Diff.
Earned income		7227.41	7469.4	0.0334822	241.99
Primary income		7600.28	7880.37	0.0368536	280.098
Pensions and social benefits		1805.18	1757.45	-0.0264389	-47.7269
Gross income		9529.59	9764.57	0.0246569	234.97
Compulsory transfer expenditure		2600.05	2704.31	0.0400984	104.258
Disposable income		6740.91	6876.18	0.0200669	135.269
Other insurances, fees and transfers		568.125	576.645	0.0149959	8.51952
Total expenditures		5416.72	5549.52	0.0245183	132.809
	Food and non-alcoholic beverages	654.099	661.564	0.0114126	7.46498
	Alcoholic beverages and tobacco	107.536	109.14	0.0149165	1.60407
	Restaurants and hotels	542.58	555.242	0.0233362	12.6618
	Clothing and footwear	233.782	239.155	0.0229854	5.37357
	Housing, water, electricity, gas and other fuels	1489.45	1539.76	0.0337762	50.308
	Furnishings/household equip. and routine maintenance	277.396	284.717	0.0263929	7.32128
	Health	265.673	268.76	0.0116159	3.08605
	Transport	749.67	765.66	0.0213293	15.99
	Communication	177.705	180.219	0.0141463	2.51387
	Recreation and culture	624.116	638.079	0.0223723	13.9629
	Miscellaneous goods and services	294.705	307.227	0.0424904	12.5221
Data of Table S1-8 of supporting information S1
(Swiss Francs per month)		Major regions
		Lake Geneva				Espace Mittelland				Northwestern Switzerland
		HBS	Model	rel. Diff.	abs. Diff.	HBS	Model	rel. Diff.	abs. Diff.	HBS	Model	rel. Diff.	abs. Diff.
Earned income		7161.59	7268.2	0.0148872	106.616	6759.56	7325.57	0.083736	566.018	7177.37	7608.19	0.0600239	430.814
Primary income		7557.22	7689.62	0.0175193	132.397	7045.07	7731.5	0.0974338	686.428	7511.06	8023.52	0.0682273	512.459
Pensions and social benefits		1974.68	1807.32	-0.0847568	-167.368	1831.9	1830.21	-0.000922523	-1.68997	1917.28	1741.55	-0.0916549	-175.728
Gross income		9632.32	9611.28	-0.00218422	-21.0391	8992.21	9693.48	0.0779857	701.264	9588.31	9897.11	0.0322059	308.8
Compulsory transfer expenditure		2843.93	2744.12	-0.035099	-99.8192	2548.34	2680.25	0.0517639	131.912	2609.96	2734.86	0.047856	124.902
Disposable income		6629.09	6703.82	0.0112734	74.7321	6207.96	6823.79	0.0992011	615.836	6792.87	6951.44	0.0233443	158.575
Other insurances, fees and transfers		594.34	577.216	-0.0288122	-17.1242	570.985	578.769	0.0136335	7.78451	536.02	577.79	0.0779259	41.7698
Total expenditures		5450.65	5472.55	0.00401682	21.8943	5131.72	5521.05	0.0758666	389.326	5348.04	5575.17	0.0424699	227.13
	Food and non-alcoholic beverages	701.17	665.256	-0.0512196	-35.9136	668.139	669.208	0.00159918	1.06847	625.183	657.77	0.0521251	32.5877
	Alcoholic beverages and tobacco	116.89	110.135	-0.0577874	-6.75476	101.92	109.162	0.0710496	7.24139	106.068	106.923	0.00806054	0.854969
	Restaurants and hotels	501.075	516.181	0.0301454	15.1051	508.066	549.548	0.0816467	41.4819	533.432	563.244	0.0558866	29.8117
	Clothing and footwear	214.532	226.689	0.0566675	12.157	216.814	237.067	0.0934142	20.2535	239.503	242.422	0.0121885	2.91919
	Housing, water, electricity, gas and other fuels	1537.82	1554.1	0.0105889	16.2838	1361.48	1517.52	0.114613	156.044	1471.49	1534.34	0.0427125	62.851
	Furnishings/household equip. and routine maintenance	249.984	264.359	0.0575015	14.3745	273.339	289.089	0.0576227	15.7505	306.24	296.653	-0.0313066	-9.58734
	Health	291.024	279.168	-0.0407364	-11.8553	261.186	271.965	0.0412712	10.7794	247.513	263.386	0.064132	15.8735
	Transport	734.972	754.469	0.0265273	19.4969	735.874	753.722	0.0242549	17.8486	730.367	780.095	0.068086	49.7278
	Communication	199.137	189.479	-0.0484975	-9.65765	171.282	174.844	0.0207985	3.56241	166.287	176.225	0.059765	9.93813
	Recreation and culture	626.406	615.131	-0.0179992	-11.2748	583.21	642.814	0.1022	59.6042	625.913	644.281	0.0293455	18.3677
	Miscellaneous goods and services	277.641	297.574	0.0717945	19.9331	250.412	306.104	0.222402	55.692	296.042	309.828	0.0465682	13.7861
Data of Table S1-9 of supporting information S1
(Swiss Francs per month)		Major regions
		Zurich				Eastern Switzerland				Central Switzerland				Ticino
		HBS	Model	rel. Diff.	abs. Diff.	HBS	Model	rel. Diff.	abs. Diff.	HBS	Model	rel. Diff.	abs. Diff.	HBS	Model	rel. Diff.	abs. Diff.
Earned income		7953.01	7850.5	-0.012889	-102.506	7131.92	7532.96	0.0562307	401.033	7640.08	7713.21	0.00957088	73.1224	6240.32	6335.35	0.0152293	95.0356
Primary income		8406.91	8262.37	-0.0171937	-144.546	7470.65	7949.47	0.0640941	478.824	8095.33	8125.83	0.00376797	30.5029	6638.15	6690.45	0.00787768	52.2932
Pensions and social benefits		1860.26	1672.64	-0.100856	-187.618	1485.5	1685.62	0.134721	200.127	1571.37	1752.07	0.114995	180.699	1812.89	1812	-0.000487642	-0.88404
Gross income		10380.5	10053.1	-0.0315363	-327.362	9085.92	9772.49	0.0755639	686.568	9813.73	10008.8	0.0198774	195.072	8593.82	8631.96	0.00443807	38.14
Compulsory transfer expenditure		2732.18	2751.88	0.00720911	19.6966	2409.19	2693.06	0.117828	283.87	2368.17	2747.68	0.160252	379.505	2252.73	2314.33	0.027344	61.5987
Disposable income		7460.62	7111.38	-0.0468106	-349.236	6501.01	6888.87	0.0596619	387.863	7291.59	7094.76	-0.0269943	-196.831	6129.47	6165.56	0.00588762	36.088
Other insurances, fees and transfers		560.049	574.581	0.0259476	14.5319	565.034	571.383	0.0112355	6.34846	560.485	587.038	0.0473752	26.5531	598.175	562.996	-0.0588103	-35.1789
Total expenditures		5971.99	5704.4	-0.0448085	-267.596	5112.86	5531.62	0.0819019	418.753	5593.77	5701.5	0.0192592	107.731	5016.17	5039.17	0.00458514	22.9998
	Food and non-alcoholic beverages	620.945	642.163	0.0341704	21.2179	643.938	665.544	0.033554	21.6067	658.978	691.048	0.048666	32.0698	635.802	624.754	-0.0173755	-11.0474
	Alcoholic beverages and tobacco	111.574	112.031	0.00409189	0.45655	96.1307	106.747	0.110433	10.616	113.577	110.893	-0.0236295	-2.68376	103.454	103.844	0.00376862	0.389879
	Restaurants and hotels	641.17	595.522	-0.0711944	-45.6477	524.321	567.482	0.0823179	43.161	599.161	584.499	-0.0244721	-14.6627	431.447	457.779	0.0610327	26.3324
	Clothing and footwear	262.135	249.819	-0.0469838	-12.3161	233.809	241.556	0.033132	7.74656	248.319	249.58	0.00507869	1.26113	228.806	218.557	-0.0447969	-10.2498
	Housing, water, electricity, gas and other fuels	1709.84	1593.53	-0.0680201	-116.303	1342.02	1518.61	0.131583	176.588	1533.15	1559.15	0.0169585	25.9998	1357.93	1415.46	0.0423665	57.5307
	Furnishings/household equip. and routine maintenance	296.028	296.27	0.000815628	0.241449	265.816	282.738	0.0636592	16.9217	294.268	293.309	-0.00325837	-0.958833	248.244	250.705	0.00991123	2.46041
	Health	287.061	263.069	-0.0835774	-23.9918	240.028	264.237	0.100859	24.209	249.62	275.289	0.102833	25.6691	251.45	249.77	-0.0066836	-1.68059
	Transport	782.419	789.666	0.00926202	7.24678	724.067	754.493	0.0420207	30.4258	809.617	783.647	-0.0320768	-25.9699	751.912	726.461	-0.0338485	-25.4511
	Communication	178.935	181.653	0.0151949	2.71889	165.3	177.417	0.0732999	12.1165	168.906	178.441	0.0564511	9.53495	200.552	188.071	-0.0622365	-12.4817
	Recreation and culture	692.512	657.486	-0.0505779	-35.0258	608.539	645.162	0.0601823	36.6233	625.428	661.777	0.0581172	36.3481	555.475	539.217	-0.0292675	-16.2573
	Miscellaneous goods and services	389.378	323.186	-0.169996	-66.1928	268.894	307.633	0.144068	38.7391	292.745	313.869	0.0721569	21.1236	251.094	264.548	0.0535828	13.4543
Data of Table S1-10 of supporting information S1
(Swiss Francs per month)		Largest cantons
		Zurich				Bern				Lucerne				St. Gallen
		HBS	Model	rel. Diff.	abs. Diff.	HBS	Model	rel. Diff.	abs. Diff.	HBS	Model	rel. Diff.	abs. Diff.	HBS	Model	rel. Diff.	abs. Diff.
Earned income		7953.01	7850.5	-0.012889	-102.506	6503.23	7228.35	0.111502	725.125	6975.17	7672.85	0.100024	697.683	7196.38	7541.5	0.0479568	345.116
Primary income		8406.91	8262.37	-0.0171937	-144.546	6837.48	7635.45	0.116705	797.966	7332.51	8082.38	0.102266	749.864	7575.06	7953.66	0.0499789	378.593
Pensions and social benefits		1860.26	1672.64	-0.100856	-187.618	1849.14	1858.77	0.00521055	9.63502	1516.43	1753.1	0.156069	236.668	1466.68	1670.76	0.139149	204.086
Gross income		10380.5	10053.1	-0.0315363	-327.362	8797.28	9622.44	0.0937973	825.161	9045.04	9965.69	0.101786	920.659	9182.95	9763.85	0.0632586	580.901
Compulsory transfer expenditure		2732.18	2751.88	0.00720911	19.6966	2517.7	2661.66	0.0571786	143.959	2219.03	2731.16	0.230792	512.133	2449.1	2688.55	0.0977729	239.455
Disposable income		7460.62	7111.38	-0.0468106	-349.236	6012.83	6770.61	0.126026	757.772	6671.95	7070.71	0.0597656	398.753	6562.44	6886.21	0.0493364	323.767
Other insurances, fees and transfers		560.049	574.581	0.0259476	14.5319	569.111	577.329	0.0144401	8.21801	542.81	584.659	0.0770965	41.8488	566.861	569.673	0.0049608	2.81208
Total expenditures		5971.99	5704.4	-0.0448085	-267.596	5004.11	5484.85	0.0960684	480.737	5354.42	5681.29	0.0610465	326.869	5167.38	5528.34	0.0698522	360.953
	Food and non-alcoholic beverages	620.945	642.163	0.0341704	21.2179	642.971	663.952	0.0326313	20.981	644.933	688.551	0.0676318	43.618	623.064	665.456	0.0680373	42.3916
	Alcoholic beverages and tobacco	111.574	112.031	0.00409189	0.45655	97.6236	108.831	0.114805	11.2077	100.35	110.421	0.100352	10.0704	91.7418	106.503	0.160901	14.7614
	Restaurants and hotels	641.17	595.522	-0.0711944	-45.6477	507.07	545.709	0.0762018	38.6396	593.505	582.411	-0.018693	-11.0944	528.076	567.004	0.0737166	38.9279
	Clothing and footwear	262.135	249.819	-0.0469838	-12.3161	211.856	234.444	0.106619	22.5879	250.921	248.684	-0.00891623	-2.23727	235.875	241.636	0.0244258	5.76143
	Housing, water, electricity, gas and other fuels	1709.84	1593.53	-0.0680201	-116.303	1348.98	1510.71	0.119896	161.737	1483.34	1556.25	0.0491579	72.9177	1379.38	1519.13	0.101316	139.754
	Furnishings/household equip. and routine maintenance	296.028	296.27	0.000815628	0.241449	260.166	287.049	0.103328	26.8825	258.521	291.795	0.128708	33.2738	258.17	281.984	0.0922419	23.8141
	Health	287.061	263.069	-0.0835774	-23.9918	266.464	271.959	0.0206221	5.49506	243.221	274.329	0.1279	31.1079	212.681	263.131	0.237211	50.4503
	Transport	782.419	789.666	0.00926202	7.24678	660.579	746.873	0.130634	86.2938	722.237	779.823	0.0797321	57.5855	767.302	754.657	-0.0164797	-12.6449
	Communication	178.935	181.653	0.0151949	2.71889	167.068	173.134	0.0363102	6.06628	157.401	177.83	0.12979	20.4291	167.634	177.948	0.0615245	10.3136
	Recreation and culture	692.512	657.486	-0.0505779	-35.0258	583.632	638.669	0.094301	55.0371	616.282	659.037	0.0693762	42.7553	620.894	644.102	0.0373797	23.2088
	Miscellaneous goods and services	389.378	323.186	-0.169996	-66.1928	257.707	303.516	0.177757	45.8092	283.715	312.158	0.100251	28.4428	282.566	306.781	0.0856969	24.215
Data of Table S1-11 of supporting information S1
(Swiss Francs per month)		Largest cantons
		Aargau				Ticino				Vaud				Geneva
		HBS	Model	rel. Diff.	abs. Diff.	HBS	Model	rel. Diff.	abs. Diff.	HBS	Model	rel. Diff.	abs. Diff.	HBS	Model	rel. Diff.	abs. Diff.
Earned income		7788.79	7836.43	0.00611589	47.6354	6240.32	6335.35	0.0152293	95.0356	7337.71	7298.88	-0.00529198	-38.831	7486.69	7166.14	-0.0428166	-320.555
Primary income		8116.54	8252.32	0.0167295	135.786	6638.15	6690.45	0.00787768	52.2932	7763.44	7717.59	-0.00590705	-45.8591	7912.84	7578.96	-0.0421946	-333.879
Pensions and social benefits		1613.92	1705.58	0.0567922	91.6583	1812.89	1812	-0.000487642	-0.88404	1980.09	1806.83	-0.0875021	-173.262	2036.6	1748.23	-0.141596	-288.375
Gross income		9862.37	10089.7	0.0230502	227.329	8593.82	8631.96	0.00443807	38.14	9867.35	9638.95	-0.0231467	-228.397	10019.6	9441.58	-0.0576911	-578.043
Compulsory transfer expenditure		2642.72	2791.04	0.0561241	148.32	2252.73	2314.33	0.027344	61.5987	2837.97	2753.54	-0.0297481	-84.4242	3156.92	2695.64	-0.146118	-461.282
Disposable income		7023.84	7089.84	0.00939721	66.0045	6129.47	6165.56	0.00588762	36.088	6893.14	6720.92	-0.0249841	-172.218	6708.42	6592.06	-0.0173451	-116.358
Other insurances, fees and transfers		542.838	586.022	0.0795514	43.1835	598.175	562.996	-0.0588103	-35.1789	594.551	579.473	-0.025361	-15.0784	592.261	560.428	-0.0537481	-31.8329
Total expenditures		5567.48	5675.02	0.0193171	107.547	5016.17	5039.17	0.00458514	22.9998	5464.6	5487.32	0.0041579	22.7212	5836.39	5371.84	-0.0795945	-464.544
	Food and non-alcoholic beverages	645.607	671.985	0.0408574	26.3778	635.802	624.754	-0.0173755	-11.0474	690.697	668.253	-0.0324945	-22.4439	703.893	644.249	-0.084734	-59.6436
	Alcoholic beverages and tobacco	108.436	108.609	0.00159448	0.172898	103.454	103.844	0.00376862	0.389879	125.147	110.586	-0.116352	-14.5611	111.446	106.546	-0.0439705	-4.90035
	Restaurants and hotels	547.015	574.711	0.0506309	27.6959	431.447	457.779	0.0610327	26.3324	486.953	517.766	0.0632769	30.8129	566.182	504.801	-0.108411	-61.3806
	Clothing and footwear	254.437	248.34	-0.02396	-6.09631	228.806	218.557	-0.0447969	-10.2498	210.027	227.652	0.0839178	17.625	229.628	220.852	-0.0382188	-8.77609
	Housing, water, electricity, gas and other fuels	1463.43	1548.14	0.0578807	84.7047	1357.93	1415.46	0.0423665	57.5307	1589.42	1555.82	-0.0211341	-33.5908	1723.82	1548.39	-0.101769	-175.432
	Furnishings/household equip. and routine maintenance	345.715	304.338	-0.119686	-41.3774	248.244	250.705	0.00991123	2.46041	231.947	265.411	0.144275	33.4641	238.471	255.297	0.0705559	16.8255
	Health	237.155	266.787	0.124946	29.6317	251.45	249.77	-0.0066836	-1.68059	266.076	278.989	0.0485307	12.9129	377.787	273.71	-0.275492	-104.077
	Transport	860.051	797.87	-0.0722996	-62.1813	751.912	726.461	-0.0338485	-25.4511	793.323	758.674	-0.0436752	-34.6486	638.656	735.625	0.151833	96.969
	Communication	170.323	178.997	0.0509254	8.67379	200.552	188.071	-0.0622365	-12.4817	193.338	189.541	-0.0196366	-3.79649	223.782	190.023	-0.150858	-33.7593
	Recreation and culture	653.026	658.841	0.00890386	5.81446	555.475	539.217	-0.0292675	-16.2573	626.441	616.737	-0.0154896	-9.70333	674.191	600.132	-0.109849	-74.0594
	Miscellaneous goods and services	282.276	316.408	0.120914	34.1312	251.094	264.548	0.0535828	13.4543	251.233	297.883	0.185686	46.6505	348.534	292.223	-0.161565	-56.3109
Data of Table S1-12 of supporting information S1
(Swiss Francs per month)		Income classes (Swiss Francs per month)
		< 4880				4880 - 7173				7174 - 9702
		HBS	Model	rel. Diff.	abs. Diff.	HBS	Model	rel. Diff.	abs. Diff.	HBS	Model	rel. Diff.	abs. Diff.
Earned income		904.392	212.076	-0.765505	-692.316	3540.45	3844.85	0.0859773	304.399	6146.7	6416.66	0.0439195	269.96
Primary income		1071.51	685.336	-0.360402	-386.176	3767.31	4098	0.0877784	330.688	6366.79	6680.81	0.0493202	314.012
Pensions and social benefits		2269.7	3735.9	0.64599	1466.2	2153.06	2330.95	0.082626	177.898	1941.31	1735.78	-0.105874	-205.534
Gross income		3475.02	4527.22	0.302788	1052.19	6052.56	6523.49	0.0778075	470.934	8413.94	8630.18	0.0257004	216.241
Compulsory transfer expenditure		864.709	1023.84	0.184033	159.135	1542.46	1669.38	0.0822858	126.922	2187.81	2270.61	0.0378453	82.7982
Disposable income		2538.02	3211.9	0.265515	673.88	4299.04	4751.66	0.105284	452.618	6074.41	6245.77	0.0282089	171.352
Other insurances, fees and transfers		315.44	422.707	0.340056	107.267	446.358	435.852	-0.0235371	-10.506	552.039	526.754	-0.045804	-25.2856
Total expenditures		3038.43	3066.84	0.00935055	28.411	4088.71	3993.21	-0.0233554	-95.4932	5104.74	5153.78	0.00960747	49.0436
	Food and non-alcoholic beverages	443.903	410.292	-0.0757165	-33.6108	530.21	470.19	-0.1132	-60.02	637.529	638.123	0.000932545	0.594524
	Alcoholic beverages and tobacco	67.9419	51.6537	-0.239737	-16.2881	81.2719	90.7216	0.116273	9.44971	100.404	101.247	0.00839439	0.842829
	Restaurants and hotels	225.892	190.64	-0.156056	-35.2519	358.399	393.08	0.0967675	34.6814	495.29	474.486	-0.0420038	-20.8041
	Clothing and footwear	96.4335	105.819	0.0973305	9.38592	149.563	144.688	-0.0325937	-4.87482	197.041	212.939	0.0806846	15.8982
	Housing, water, electricity, gas and other fuels	1061.1	1156.01	0.089447	94.912	1266.02	1281.18	0.011974	15.1593	1448.38	1521.09	0.0502019	72.7112
	Furnishings/household equip. and routine maintenance	120.164	150.243	0.25032	30.0794	185.253	159.174	-0.140776	-26.0791	252.769	263.234	0.0413978	10.4641
	Health	194.296	213.411	0.0983818	19.1152	234.053	245.031	0.0469014	10.9774	265.961	245.303	-0.0776744	-20.6584
	Transport	298.408	232.468	-0.220973	-65.9401	528.092	469.441	-0.111062	-58.6509	700.535	728.361	0.0397204	27.8255
	Communication	108.941	77.6391	-0.28733	-31.3021	151.861	141.81	-0.066187	-10.0512	180.793	185.647	0.0268482	4.85396
	Recreation and culture	294.134	317.979	0.0810674	23.8447	417.57	425.672	0.0194018	8.1016	573.505	558.087	-0.0268837	-15.418
	Miscellaneous goods and services	127.221	160.688	0.263061	33.4669	186.414	172.227	-0.0761024	-14.1866	252.536	225.27	-0.10797	-27.2663
Data of Table S1-13 of supporting information S1
(Swiss Francs per month)		Income classes (Swiss Francs per month)
		9703 - 13170				> 13171
		HBS	Model	rel. Diff.	abs. Diff.	HBS	Model	rel. Diff.	abs. Diff.
Earned income		9443.06	10626.3	0.125306	1183.28	16099.1	14633	-0.0910652	-1466.07
Primary income		9718.13	10849.5	0.11642	1131.38	17074.2	15713.4	-0.0796997	-1360.81
Pensions and social benefits		1441.44	932.79	-0.352876	-508.65	1220.64	923.494	-0.243434	-297.145
Gross income		11255.4	11861.8	0.0538754	606.388	18447.9	16749.7	-0.0920547	-1698.21
Compulsory transfer expenditure		2956.93	3114.45	0.0532691	157.513	5447.4	5335.34	-0.020571	-112.058
Disposable income		8108.44	8377.27	0.0331542	268.829	12682.4	11240.7	-0.113682	-1441.76
Other insurances, fees and transfers		630.075	644.744	0.0232808	14.6686	896.585	876.116	-0.0228293	-20.4684
Total expenditures		6246.47	6530.64	0.0454931	284.171	8603.99	8696.77	0.0107833	92.7797
	Food and non-alcoholic beverages	768.002	777.206	0.0119835	9.20335	890.743	994.017	0.115941	103.274
	Alcoholic beverages and tobacco	129.005	127.653	-0.0104784	-1.35177	159.038	155.156	-0.0244114	-3.88235
	Restaurants and hotels	658.563	706.083	0.0721582	47.5207	974.592	931.875	-0.0438304	-42.7168
	Clothing and footwear	289.849	295.869	0.0207713	6.02053	435.948	429.421	-0.0149713	-6.52672
	Housing, water, electricity, gas and other fuels	1611.03	1729.77	0.0737089	118.747	2060.53	1950.19	-0.0535499	-110.341
	Furnishings/household equip. and routine maintenance	307.209	322.688	0.0503859	15.479	521.503	541.702	0.0387322	20.1989
	Health	290.186	257.399	-0.112986	-32.787	343.836	379.505	0.103741	35.6697
	Transport	941.818	1006.45	0.0686275	64.6346	1279.26	1272.65	-0.00517083	-6.61485
	Communication	209.934	216.786	0.0326383	6.85188	236.961	238.564	0.00676606	1.60329
	Recreation and culture	721.989	764.89	0.0594214	42.9015	1113.21	1106.56	-0.00597291	-6.6491
	Miscellaneous goods and services	318.893	325.844	0.0217994	6.95168	588.368	697.133	0.184858	108.765
Data of Table S1-14 of supporting information S1
(Swiss Francs per month)		All 1-person households				All couples with children
		HBS	Model	rel. Diff.	abs. Diff.	HBS	Model	rel. Diff.	abs. Diff.
Earned income		3899.02	5714.59	0.465648	1815.57	10769.7	9633.43	-0.105509	-1136.3
Primary income		4254.14	6071.18	0.427122	1817.04	11003.7	9967.44	-0.0941742	-1036.27
Pensions and social benefits		1815.28	1658.28	-0.0864895	-157.002	779.708	1108.69	0.421927	328.98
Gross income		6156.02	7843.06	0.274047	1687.04	11890.1	11243.3	-0.054398	-646.8
Compulsory transfer expenditure		1620.44	2134.34	0.317138	513.903	3290.76	3114.52	-0.053556	-176.24
Disposable income		4273.15	5490.11	0.284794	1216.97	8509.91	7999.14	-0.0600208	-510.772
Other insurances, fees and transfers		418.809	469.743	0.121616	50.9339	621.944	616.151	-0.00931542	-5.79367
Total expenditures		3695.53	4510.11	0.220424	814.584	6868.06	6371.83	-0.0722518	-496.23
	Food and non-alcoholic beverages	377.919	487.894	0.291001	109.975	908.566	815.854	-0.102042	-92.7116
	Alcoholic beverages and tobacco	74.9316	88.2933	0.178318	13.3617	101.198	109.603	0.0830528	8.40481
	Restaurants and hotels	365.081	444.713	0.218121	79.6318	654.306	629.84	-0.0373932	-24.4666
	Clothing and footwear	135.61	180.803	0.333253	45.1925	337.734	300.133	-0.111333	-37.601
	Housing, water, electricity, gas and other fuels	1248.53	1411.06	0.130177	162.531	1772.1	1678.69	-0.0527132	-93.413
	Furnishings/household equip. and routine maintenance	155.476	206.744	0.329748	51.2678	362.209	342.924	-0.0532411	-19.2844
	Health	181.35	209.371	0.154517	28.0216	278.896	271.341	-0.027091	-7.55557
	Transport	458.346	593.403	0.294663	135.058	968.041	891.767	-0.0787923	-76.2741
	Communication	123.994	155.847	0.256896	31.8535	225.708	209.881	-0.0701237	-15.8275
	Recreation and culture	400.462	499.111	0.246336	98.6485	814.893	742.393	-0.0889692	-72.5004
	Miscellaneous goods and services	173.822	232.865	0.339677	59.0434	444.411	379.41	-0.146263	-65.0007
Data of Table S1-15 of supporting information S1
(Swiss Francs per month)		Household types
		Couples with 1 child				Couples with 2 children				Couples with 3+ children
		HBS	Model	rel. Diff.	abs. Diff.	HBS	Model	rel. Diff.	abs. Diff.	HBS	Model	rel. Diff.	abs. Diff.
Earned income		10250.3	10252.9	0.00024982	2.56074	11124.5	10252.9	-0.078345	-871.545	11019.3	10518.8	-0.0454257	-500.56
Primary income		10448	10597.9	0.0143514	149.943	11358.9	10597.9	-0.0669952	-760.992	11336.6	10881.5	-0.0401459	-455.119
Pensions and social benefits		692.513	1107.79	0.599673	415.281	752.181	1107.79	0.472777	355.614	1057.1	1107.48	0.0476603	50.3817
Gross income		11214.6	11886.2	0.0598833	671.569	12237.8	11886.2	-0.0287329	-351.628	12522.2	12175.1	-0.0277226	-347.148
Compulsory transfer expenditure		3213.24	3277.25	0.0199209	64.0107	3323.38	3277.25	-0.0138786	-46.1238	3382.99	3342.9	-0.0118505	-40.0901
Disposable income		7892.94	8481.61	0.0745824	588.674	8822.96	8481.61	-0.0386885	-341.347	9099.38	8706.56	-0.0431691	-392.812
Other insurances, fees and transfers		577.216	651.572	0.128818	74.3559	660.286	651.572	-0.0131981	-8.71455	622.361	666.646	0.0711563	44.2849
Total expenditures		6439.64	6734.89	0.045849	295.251	7131.36	6734.89	-0.0555952	-396.469	7153.2	6904.69	-0.0347409	-248.509
	Food and non-alcoholic beverages	779.083	890.591	0.143128	111.508	953.202	890.591	-0.0656853	-62.6114	1089.23	924.773	-0.150983	-164.455
	Alcoholic beverages and tobacco	108.985	116.392	0.067971	7.4078	104.559	116.392	0.113172	11.8332	73.9866	118.344	0.599529	44.3571
	Restaurants and hotels	618.198	676.684	0.0946079	58.4864	705.994	676.684	-0.0415156	-29.3097	598.569	700.514	0.170314	101.945
	Clothing and footwear	296.733	325.337	0.0963979	28.6045	364.998	325.337	-0.10866	-39.6607	359.43	337.227	-0.0617733	-22.2032
	Housing, water, electricity, gas and other fuels	1738.04	1686.49	-0.0296575	-51.5458	1810.49	1686.49	-0.068488	-123.997	1747.56	1684.33	-0.0361808	-63.2281
	Furnishings/household equip. and routine maintenance	336.132	362.367	0.0780522	26.2358	361.139	362.367	0.00340263	1.22882	425.798	373.536	-0.122739	-52.2621
	Health	249.23	297.281	0.192797	48.0509	298.098	297.281	-0.002742	-0.817387	296.015	308.873	0.0434387	12.8585
	Transport	1010.52	954.604	-0.0553294	-55.9113	950.404	954.604	0.00441887	4.19971	916.875	983.46	0.0726223	66.5855
	Communication	228.017	220.643	-0.0323415	-7.37443	223.108	220.643	-0.011048	-2.46489	227.366	223.482	-0.017085	-3.88455
	Recreation and culture	618.571	810.586	0.310417	192.015	933.608	810.586	-0.131771	-123.022	950.797	849.407	-0.106638	-101.391
	Miscellaneous goods and services	456.134	393.908	-0.136421	-62.226	425.755	393.908	-0.0748026	-31.8476	467.577	400.746	-0.14293	-66.8307
